# Supplementary material for: Effects of allicin on human Simpson-Golabi-Behmel syndrome cells in mediating browning phenotype
Source: Front Endocrinol (Lausanne). 2023 Mar 1;14:1141303. doi: 10.3389/fendo.2023.1141303 (PMC10014806; doi:10.3389/fendo.2023.1141303)
Supplement: Supplementary file 4 [file Table_1.xlsx]

## Sheet: Foglio1
Table S1: Differentially expressed genes between ALLI_cAMP, ALLI_CTRL and cAMP_CTRL comparisons
Gene symbol	ALLI_cAMP log2FC	ALLI_cAMP adj.Pval	ALLI_CTRL log2FC	ALLI_CTRL adj.Pval	cAMP_CTRL log2FC	cAMP_CTRL adj.Pval
GEN01	-0.524934	0.0298798	0.06861	0.826219	0.593544	0.00879541
AGO01	0.306978	0.0396624	0.240797	0.105746	-0.0661802	0.706143
AGO02	0.0398102	0.829248	0.0773717	0.632188	0.0375614	0.824253
AGO03	-0.180316	0.393511	-0.0491113	0.834784	0.131205	0.520082
AGO04	-0.0437154	0.884127	-0.210362	0.363072	-0.166647	0.47343
5_8S_rRNA	-2.18139	0.0317823	-0.247222	0.850874	1.93416	0.0481445
A1BG-AS1	0.950798	5.11223e-05	-0.0462503	0.88408	-0.997049	9.93954e-06
A2M	1.99749	3.3387e-06	2.86264	1.49368e-10	0.865153	0.112053
A2M-AS1	1.1662	0.401922	1.24232	0.342929	0.0761181	0.964706
A2MP1	1.55293	0.0156238	-0.587882	0.346065	-2.14082	0.000227493
A4GALT	1.13307	3.43619e-14	0.137267	0.458605	-0.995799	1.9369e-11
AAAS	-0.0426375	0.84907	0.0163597	0.940533	0.0589972	0.764192
AACS	0.849817	9.96412e-21	1.55454	7.13951e-68	0.704721	2.10598e-14
AACSP1	-0.0385446	0.974735	5.46028	0.00198922	5.49883	0.00157391
AADAC	-5.33304	0.00206337	-5.67543	0.000668896	-0.342388	0.721954
AADACL4	1.45209	0.317856	-2.37953	0.0112885	-3.83162	0.000483039
AADACP1	-2.9528	0.0259236	2.43441	0.290535	5.38721	0.00445543
AADAT	-0.340638	0.244097	-0.785579	0.00117772	-0.444941	0.0784164
AAGAB	0.221326	0.144472	0.223588	0.122228	0.00226193	0.991335
AAK1	-0.887241	5.34005e-14	-0.0987623	0.52742	0.788479	1.16425e-11
AAMDC	0.171664	0.233899	0.951278	2.96037e-16	0.779614	3.41678e-11
AAMP	0.0123775	0.936791	0.00440084	0.976134	-0.00797667	0.957693
AAR2	0.437169	0.000351393	0.903377	2.33122e-15	0.466208	0.000102818
AARD	1.65442	5.58785e-07	0.483612	0.170954	-1.17081	0.000498707
AARS1	0.555471	4.61404e-09	0.716879	6.3279e-15	0.161408	0.130226
AARS2	0.199472	0.302405	0.218805	0.22672	0.0193335	0.932815
AASDH	-0.323289	0.119694	-0.186197	0.392805	0.137092	0.530794
AASDHPPT	-0.509269	0.000151595	-0.166679	0.28142	0.34259	0.0108925
AASS	-1.09165	1.39806e-11	-1.74739	9.66783e-30	-0.655745	3.15519e-05
AATBC	-3.85789	3.8454e-13	0.243883	0.788902	4.10177	2.68812e-14
AATF	0.0519322	0.870219	-0.335945	0.144491	-0.387877	0.0800397
ABAT	-0.436056	0.0697804	-2.10355	4.50951e-28	-1.6675	9.68886e-19
ABCA1	-0.244796	0.0583405	0.609576	6.53088e-08	0.854373	6.52389e-15
ABCA10	-0.4582	0.615656	-1.66793	0.0140616	-1.20973	0.074586
ABCA2	0.501415	1.89005e-07	0.587148	3.33615e-10	0.0857329	0.466237
ABCA3	-0.580201	0.00648592	0.63671	0.00322145	1.21691	7.28707e-10
ABCA4	-0.319193	0.645542	0.209409	0.766423	0.528602	0.37743
ABCA5	-0.304631	0.250757	0.570556	0.0162336	0.875186	7.31372e-05
ABCA6	0.570239	0.000250094	-1.72151	3.76947e-39	-2.29175	5.7556e-65
ABCA7	0.584112	0.00144168	1.61157	1.82153e-20	1.02746	1.21363e-08
ABCA8	0.978404	1.64422e-18	-1.57764	1.11294e-53	-2.55604	9.06314e-131
ABCA9	1.18282	4.1967e-15	-1.38508	1.5625e-24	-2.5679	7.13347e-74
ABCB10	-0.0447996	0.811707	1.29766	2.62353e-25	1.34246	3.48083e-27
ABCB10P3	0.936463	0.49288	1.70607	0.173321	0.769603	0.591346
ABCB7	-0.509896	0.00177037	-0.0429558	0.847423	0.466941	0.00308558
ABCB8	0.416524	0.000638185	1.5274	2.33369e-41	1.11087	5.39302e-22
ABCB9	0.950263	2.83333e-05	0.889064	6.2282e-05	-0.0611991	0.845604
ABCC1	0.914421	6.44348e-14	0.0600283	0.716258	-0.854393	1.31837e-12
ABCC10	0.0865387	0.722567	-0.399079	0.0254418	-0.485617	0.00474133
ABCC11	-0.244571	0.713281	1.37593	0.0109722	1.6205	0.00172822
ABCC2	1.76032	2.64541e-08	2.45121	3.08046e-14	0.690893	0.0760156
ABCC3	0.634442	0.000254813	0.0424329	0.856036	-0.592009	0.000448866
ABCC4	-0.659756	0.00405457	-1.22833	2.08874e-09	-0.56857	0.00688142
ABCC5	0.0838221	0.739283	-1.09596	1.84137e-11	-1.17978	3.53972e-13
ABCC6	0.589322	0.00269542	3.40008	4.57311e-54	2.81076	2.02781e-36
ABCC6P1	0.578582	0.215659	2.92593	2.77404e-10	2.34735	7.84738e-07
ABCC6P2	-0.152498	0.904203	1.54819	0.128917	1.70069	0.0824803
ABCC9	0.162927	0.34525	0.934736	5.65326e-12	0.771809	1.80845e-08
ABCD1	0.26791	0.0395156	0.682381	2.51197e-09	0.414471	0.00051393
ABCD2	-0.619335	5.28336e-06	3.33959	2.74636e-120	3.95893	2.3807e-170
ABCD3	-0.293491	0.0420854	0.395037	0.00372413	0.688528	5.50622e-08
ABCD4	0.414835	0.0507051	-0.00148186	0.995838	-0.416317	0.0378091
ABCE1	-0.632595	2.44865e-07	-0.321178	0.013893	0.311416	0.0142719
ABCF1	0.0756848	0.874074	-0.0359977	0.937279	-0.111682	0.789176
ABCF2P1	-0.28212	0.805843	0.295953	0.787561	0.578073	0.551868
ABCF3	0.175137	0.237665	0.492705	6.58168e-05	0.317569	0.0135198
ABCG1	0.389016	0.478994	3.13661	1.67006e-09	2.7476	1.80524e-07
ABCG4	-0.116027	0.923537	1.44457	0.13232	1.5606	0.0916501
ABHD1	0.29387	0.81412	5.27374	0.00364169	4.97987	0.0057951
ABHD10	-0.655129	1.99527e-07	0.10625	0.511545	0.76138	4.19672e-10
ABHD11	0.0325046	0.932922	0.617512	0.0226081	0.585008	0.0290604
ABHD11-AS1	1.88841	0.10103	1.56263	0.157842	-0.325777	0.819764
ABHD12	-0.127907	0.438002	0.567651	1.10253e-05	0.695558	3.12535e-08
ABHD12B	-0.885156	0.133344	4.63866	5.3588e-06	5.52382	2.36248e-08
ABHD13	-0.39736	0.0582304	-0.198999	0.379351	0.198361	0.361348
ABHD14A	-0.680986	0.541694	-1.30161	0.161053	-0.62062	0.519494
ABHD14A-ACY1	-1.2199	0.269535	1.25567	0.314144	2.47557	0.0190907
ABHD14B	0.427301	0.52601	0.287763	0.664669	-0.139538	0.842836
ABHD15	-0.391169	0.000216264	0.551989	6.22622e-08	0.943158	5.14979e-22
ABHD15-AS1	-1.17645	0.169553	-0.742242	0.406777	0.434208	0.62111
ABHD17A	0.448293	0.00039593	0.18059	0.194121	-0.267703	0.0394758
ABHD17AP1	0.316717	0.255788	0.0432829	0.89467	-0.273434	0.301748
ABHD17AP3	0.5624	0.612761	0.127127	0.913343	-0.435273	0.679107
ABHD17AP4	0.948621	0.309412	0.396338	0.682506	-0.552283	0.561049
ABHD17AP5	-0.362143	0.685061	-0.300479	0.724853	0.0616638	0.946947
ABHD17AP6	0.06447	0.894937	0.0648111	0.886602	0.00034109	0.999472
ABHD17B	-0.0840893	0.7652	0.276268	0.223771	0.360357	0.090917
ABHD17C	0.406032	0.22988	0.116004	0.75857	-0.290028	0.382932
ABHD18	-0.552491	0.0245773	0.0153789	0.964379	0.56787	0.014665
ABHD2	-0.0526966	0.733113	0.183533	0.130112	0.236229	0.0387367
ABHD3	-0.190321	0.451736	1.27262	2.28267e-10	1.46294	1.15206e-13
ABHD4	0.124859	0.347463	0.359838	0.000934428	0.234978	0.0377041
ABHD5	-1.31084	1.57016e-44	-0.245053	0.023514	1.06579	1.40924e-30
ABHD6	-0.018354	0.942523	0.97477	2.40002e-09	0.993124	9.00246e-10
ABHD8	-0.313837	0.0700491	0.0604319	0.776586	0.374269	0.0192161
ABI1	0.0258301	0.900476	-0.223351	0.131604	-0.249181	0.0813494
ABI2	0.119457	0.547489	-0.606258	2.8503e-05	-0.725714	3.32966e-07
ABI3BP	0.0922192	0.675562	-0.960246	7.9242e-11	-1.05247	7.21446e-13
ABITRAM	-0.374519	0.0385717	-0.165741	0.405775	0.208777	0.258527
ABL1	0.800723	3.35878e-17	0.725708	1.37236e-14	-0.0750156	0.541764
ABL2	0.361913	0.0201311	0.231499	0.148075	-0.130414	0.448767
ABLIM1	1.11677	4.53242e-06	-0.283228	0.281709	-1.39999	1.215e-09
ABLIM2	0.592809	0.00359968	3.13983	1.14616e-45	2.54702	1.2222e-29
ABLIM3	1.55396	5.88385e-49	2.31101	3.86213e-103	0.757043	3.42381e-11
ABR	0.447687	0.00437519	0.25501	0.119736	-0.192678	0.257047
ABRACL	-0.125657	0.808649	-0.882976	0.0138147	-0.757319	0.0338588
ABRAXAS1	-0.353952	0.124465	-0.905459	2.29928e-06	-0.551508	0.0049551
ABRAXAS2	-0.251756	0.169076	-0.14463	0.450158	0.107126	0.577295
ABT1	0.303345	0.179249	0.141652	0.555301	-0.161693	0.485688
ABTB1	1.1096	2.36227e-08	-0.257519	0.23678	-1.36712	6.37036e-13
ABTB2	0.162898	0.609746	0.182411	0.536273	0.0195131	0.955576
AC000089.1	0.169176	0.411034	-0.986373	3.60418e-11	-1.15555	7.02934e-15
AC002056.1	-0.243334	0.630555	-0.244405	0.606763	-0.00107057	0.998656
AC002310.1	-0.232315	0.824265	-0.0400462	0.969492	0.192269	0.840722
AC002451.1	-1.43469	0.00508528	-0.423842	0.496091	1.01084	0.0412968
AC002456.1	-0.515194	0.733288	-0.925498	0.470457	-0.410304	0.758364
AC002463.1	-1.04271	0.389969	0.413251	0.768802	1.45596	0.186471
AC002472.1	1.61093	0.256233	2.3534	0.0868336	0.742471	0.662644
AC002511.1	-2.64723	0.140774	-3.74327	0.0186221	-1.09603	0.400132
AC003101.1	-2.35421	0.128945	-1.73567	0.272725	0.618537	0.683376
AC003986.2	-0.996464	0.0811088	1.40291	0.0221706	2.39937	1.27268e-05
AC004057.1	-0.325471	0.0240439	-0.332753	0.0169413	-0.00728224	0.97033
AC004160.1	0.552566	0.363874	1.43202	0.00728299	0.879457	0.125162
AC004540.1	-1.63295	0.200352	2.43702	0.15677	4.06997	0.00698971
AC004771.2	-0.601894	0.645102	0.304261	0.826007	0.906155	0.429642
AC004870.2	-2.27251	0.126795	2.54689	0.275855	4.8194	0.0152012
AC004870.4	-0.337741	0.864873	-1.06862	0.498641	-0.730875	0.644277
AC004899.1	1.62163	0.0864304	0.891847	0.340689	-0.729786	0.479891
AC004980.1	-0.0240991	0.974197	-0.456354	0.406076	-0.432255	0.42164
AC004980.2	0.259975	0.846742	0.339485	0.78329	0.0795103	0.952807
AC004980.3	-0.813171	0.559059	-0.290775	0.846645	0.522396	0.693499
AC005014.1	-0.567278	0.74813	-1.17699	0.418148	-0.609711	0.681252
AC005076.1	-0.117225	0.900546	0.867294	0.237375	0.98452	0.160678
AC005077.4	2.12528	0.114535	4.18028	0.00810916	2.055	0.256686
AC005229.1	-1.34043	0.147632	-0.422338	0.697651	0.918089	0.300123
AC005532.1	-0.804094	0.577899	-1.04155	0.420541	-0.237457	0.864377
AC005540.1	0.0666	0.965115	-1.13265	0.285617	-1.19925	0.246623
AC005562.1	0.397794	0.47326	0.0318484	0.959576	-0.365945	0.479509
AC005682.1	-2.01457	0.134583	-0.505744	0.762777	1.50883	0.228385
AC005740.1	0.485234	0.722449	1.09516	0.353479	0.609925	0.632665
AC005838.1	-0.995122	0.466888	2.43709	0.108972	3.43221	0.0133372
AC005840.1	0.811411	0.421101	-1.38705	0.0749852	-2.19846	0.00441557
AC005912.1	-0.401288	0.00340854	-0.829593	2.31588e-11	-0.428305	0.000948305
AC006001.3	-0.460019	0.00326391	-0.193849	0.264391	0.26617	0.0948698
AC006026.1	-0.772799	0.228206	-0.153439	0.841638	0.61936	0.309711
AC006059.1	0.240289	0.700653	-0.247052	0.662129	-0.487342	0.33932
AC006122.1	3.75442	0.0442502	0.568188	0.748019	-3.18623	0.080791
AC006460.1	-0.257008	0.790678	-0.484751	0.557788	-0.227744	0.792915
AC006483.1	2.95383	0.023355	-1.79551	0.0330491	-4.74933	3.23013e-05
AC006971.1	1.17034	0.372816	-0.35039	0.79007	-1.52073	0.186835
AC007066.1	-6.44254	0.000827634	-5.3339	0.00633104	1.10865	0.371062
AC007238.1	-0.0332594	0.905061	0.135568	0.555301	0.168827	0.43449
AC007255.1	0.671947	0.568447	-1.98661	0.0132884	-2.65856	0.00126892
AC007319.1	-0.793299	0.197309	-1.22509	0.0233086	-0.431792	0.456925
AC007383.2	-0.0635525	0.933025	0.668446	0.256215	0.731998	0.197122
AC007389.1	1.35185	0.169426	0.682468	0.489334	-0.669384	0.523369
AC007608.1	-2.59471	0.0328578	1.16992	0.50595	3.76463	0.00431237
AC007663.1	0.221386	0.883579	-0.0883787	0.94992	-0.309764	0.814032
AC007690.1	0.913612	0.614742	-2.37447	0.0459951	-3.28808	0.00949667
AC007731.2	-0.214349	0.879335	0.0764798	0.955768	0.290829	0.815456
AC007743.1	-0.502697	0.333395	-1.51075	0.000180204	-1.00805	0.0121298
AC008267.1	-0.163998	0.921177	-0.424655	0.768345	-0.260657	0.855197
AC008269.1	0.0249979	0.986323	-0.631633	0.584013	-0.656631	0.55772
AC008429.1	-0.673912	0.57414	0.774564	0.517877	1.44848	0.162576
AC008481.1	0.587523	0.289744	-1.47529	0.000379004	-2.06281	8.29392e-07
AC008764.1	-0.0261384	0.978607	0.134123	0.878543	0.160261	0.846369
AC008897.3	1.58911	0.162965	3.64829	0.00276159	2.05918	0.126632
AC008969.1	-0.758841	0.000485791	0.0259836	0.935502	0.784825	0.000173808
AC009078.1	-2.33642	0.261488	-3.64749	0.0417914	-1.31107	0.393041
AC009220.1	-1.27776	0.209531	-1.11445	0.262667	0.163306	0.881933
AC009226.1	-0.903674	0.464596	-1.04982	0.355181	-0.146144	0.908794
AC009237.3	0.0401414	0.975301	-1.08852	0.225424	-1.12866	0.198649
AC009245.1	-0.552062	0.000553397	-0.911138	6.37575e-10	-0.359077	0.0221279
AC009495.1	-0.470854	0.785339	-0.750443	0.621579	-0.279589	0.858742
AC009501.1	-0.74869	0.593812	0.522803	0.72421	1.27149	0.304259
AC009506.1	-0.0520666	0.936748	0.800933	0.103481	0.853	0.0737007
AC009533.1	0.0746094	0.917009	-0.357086	0.52742	-0.431695	0.422534
AC010149.1	1.79024	0.0029999	-0.46728	0.440742	-2.25752	5.14044e-05
AC010531.1	0.847872	0.111483	0.176161	0.772538	-0.671712	0.197205
AC010615.1	-1.12612	0.099443	-1.02159	0.126382	0.10453	0.893317
AC010677.1	0.422228	0.745567	-0.31594	0.792204	-0.738168	0.494442
AC010737.1	-0.515427	0.503087	2.85843	0.000348119	3.37385	1.13948e-05
AC010878.1	-1.41567	0.0945978	-0.787962	0.387032	0.627711	0.45969
AC010883.1	0.432175	0.76973	-1.40836	0.193801	-1.84053	0.0807534
AC010894.2	0.407466	0.722899	1.82731	0.0588878	1.41984	0.154233
AC011005.1	0.328276	0.236784	-0.369619	0.140888	-0.697895	0.00240326
AC011450.1	0.567262	0.5281	-0.485047	0.554791	-1.05231	0.155869
AC011487.1	0.9562	0.612016	-0.912262	0.564045	-1.86846	0.215983
AC011825.1	-1.74634	0.182042	-2.19225	0.0657318	-0.445907	0.721954
AC011933.1	-0.804983	0.0624137	-1.6318	1.05944e-05	-0.826821	0.028483
AC011997.1	-2.10582	0.00728284	-1.56921	0.0523273	0.536604	0.502066
AC012085.1	0.208935	0.130988	0.417297	0.000561473	0.208362	0.11111
AC012313.1	0.720967	0.0141239	-0.212731	0.50988	-0.933698	0.000536548
AC012368.1	-1.81587	0.0411735	0.739279	0.521784	2.55515	0.00349939
AC012485.1	-0.178458	0.775778	0.383007	0.482938	0.561466	0.260702
AC012510.1	0.467664	0.710456	-0.298825	0.800567	-0.766489	0.467517
AC012618.1	1.95817	0.485256	-2.63961	0.115305	-4.59778	0.0316941
AC012618.3	-0.907222	0.527637	0.178136	0.915831	1.08536	0.404282
AC013489.1	-0.189598	0.903132	0.548075	0.690891	0.737672	0.565059
AC015983.2	-1.09867	0.636884	-2.55175	0.161548	-1.45308	0.401759
AC016739.1	-0.389418	0.00872076	-0.703028	1.79322e-07	-0.31361	0.0297558
AC016747.1	-0.134	0.711456	-0.436598	0.120665	-0.302598	0.294415
AC016876.1	0.730666	0.00151239	0.642838	0.00449687	-0.0878279	0.768301
AC017074.1	-0.943945	0.494063	-0.49156	0.734579	0.452384	0.737402
AC018638.2	0.450393	0.428516	0.0880933	0.889217	-0.3623	0.505326
AC018647.1	1.03884	0.0131732	-0.111862	0.826007	-1.1507	0.00341084
AC018693.1	-3.03043	0.0337989	-0.159145	0.940584	2.87128	0.0313298
AC018695.1	-4.61093	0.0218586	-3.40583	0.101752	1.2051	0.390875
AC018804.1	-0.336156	0.806686	-1.06442	0.31794	-0.728262	0.497757
AC018868.1	-0.331964	0.233997	-1.73763	1.36749e-16	-1.40567	1.36645e-11
AC019077.1	-0.694313	0.576292	0.626797	0.622705	1.32111	0.221722
AC019205.1	0.021619	0.965875	-0.132503	0.755491	-0.154122	0.704153
AC021092.1	-0.682582	0.0157187	-0.24277	0.457977	0.439813	0.117982
AC022148.1	-0.786178	0.390717	0.169777	0.874879	0.955955	0.250111
AC022167.2	-0.406085	0.475827	-1.12109	0.0126634	-0.715004	0.118612
AC022387.1	-1.41248	0.183586	-1.38342	0.174128	0.0290647	0.981276
AC022483.1	-0.595095	0.610198	0.815956	0.475811	1.41105	0.158733
AC025171.1	0.190938	0.678869	0.498346	0.190699	0.307408	0.444927
AC025171.2	-0.592561	0.0290034	-0.407961	0.144258	0.1846	0.534655
AC025594.1	1.94383	0.0366465	-1.03131	0.183054	-2.97514	0.000264692
AC026202.2	-0.464119	0.719905	-0.355924	0.776349	0.108195	0.933181
AC026271.1	0.0439446	0.81224	0.0550154	0.746176	0.0110708	0.952726
AC026403.1	-0.0750604	0.618909	-0.53507	6.79632e-07	-0.46001	2.07359e-05
AC026412.1	-0.00878666	0.982488	-0.108278	0.744652	-0.0994909	0.758638
AC026412.2	-0.378661	0.428407	0.312367	0.516985	0.691028	0.0935898
AC027031.2	-0.0320941	0.965115	-0.829819	0.0885201	-0.797724	0.096158
AC034236.1	-0.212055	0.104654	-0.659997	1.41227e-09	-0.447942	5.60395e-05
AC044787.1	-0.521487	0.00130932	-0.981504	2.93707e-11	-0.460017	0.0027809
AC044860.1	-0.348045	0.451739	-0.566201	0.158801	-0.218156	0.62111
AC046143.1	0.290963	0.807564	-1.95526	0.00978964	-2.24622	0.00305288
AC062015.1	-1.91507	0.211334	-0.0826675	0.967617	1.8324	0.198124
AC064799.1	-0.133502	0.498613	-1.17146	1.0962e-16	-1.03796	1.90779e-13
AC064807.1	0.362061	0.393876	0.261975	0.532201	-0.100086	0.827994
AC068389.1	-0.814163	0.510316	-0.133947	0.925601	0.680216	0.556436
AC068533.2	-0.705104	0.65136	0.702436	0.657375	1.40754	0.300552
AC068580.3	-1.10644	0.357525	0.419567	0.767209	1.52601	0.164763
AC069152.1	-0.341689	0.790295	3.44363	0.00802778	3.78532	0.00257443
AC069218.1	0.834774	0.216407	-1.20903	0.0277848	-2.04381	0.000154877
AC072022.1	-0.0347503	0.985421	-1.18025	0.398861	-1.1455	0.401372
AC073136.1	-0.255583	0.253855	-0.251491	0.237511	0.00409254	0.988598
AC073136.2	0.823776	0.393876	0.17542	0.868136	-0.648356	0.486036
AC073261.1	1.07957	0.0492866	1.20298	0.0218332	0.123411	0.861778
AC073263.1	-0.212998	0.795786	-0.0650319	0.937405	0.147966	0.845494
AC073343.2	-0.212437	0.829178	0.463766	0.596654	0.676203	0.397607
AC073621.1	0.356752	0.787881	3.52716	0.00649369	3.17041	0.0148511
AC073896.1	-0.642646	0.382408	-1.12515	0.0726939	-0.482499	0.466429
AC073909.1	0.758732	0.602751	0.731693	0.594592	-0.0270384	0.987469
AC074085.2	0.196371	0.847232	-1.14545	0.105347	-1.34182	0.0513728
AC074117.1	-0.933134	0.0979276	-1.10295	0.0354816	-0.169811	0.784074
AC078817.1	-0.732115	0.0916197	-1.18687	0.00205182	-0.454755	0.278954
AC078819.1	0.100887	0.605143	0.446622	0.00262097	0.345735	0.0221365
AC078883.1	-0.0681015	0.875047	2.42741	3.03572e-14	2.49551	3.69058e-15
AC078883.2	1.31807	0.353213	0.767282	0.583702	-0.550783	0.717713
AC078899.1	-0.137758	0.577292	0.0609448	0.813025	0.198703	0.356968
AC079145.1	-0.618867	0.50489	-0.322795	0.738726	0.296072	0.746181
AC079250.1	0.549705	0.00705955	-1.37752	3.80244e-15	-1.92723	3.79183e-28
AC079305.1	1.19896	0.344793	1.39054	0.24252	0.191577	0.899489
AC079305.3	-0.693692	0.356833	0.682173	0.37905	1.37586	0.0379146
AC079760.1	0.875525	0.563088	0.34653	0.821195	-0.528995	0.724686
AC079776.1	0.881373	0.243809	0.503094	0.509069	-0.378279	0.639306
AC079807.1	-0.0904126	0.951899	-0.329781	0.799671	-0.239368	0.850834
AC079922.1	0.172825	0.763392	-0.908273	0.0247432	-1.0811	0.00595888
AC083899.1	0.235777	0.394077	0.117609	0.681314	-0.118168	0.675683
AC084030.1	-0.310972	0.705925	1.65479	0.0170616	1.96576	0.00292962
AC087294.1	-0.382566	0.670486	0.232835	0.799783	0.615402	0.427351
AC087857.1	-1.7043	0.338891	2.76421	0.256192	4.46851	0.0374266
AC090114.1	-1.10409	0.00260346	-1.98498	1.76883e-09	-0.880887	0.00847567
AC090152.1	0.303725	0.670231	-0.887984	0.101209	-1.19171	0.0216448
AC091133.1	0.925563	0.248254	0.650549	0.408811	-0.275014	0.759542
AC091153.1	-0.883919	0.000540221	-1.42582	1.21982e-09	-0.541904	0.0272168
AC091799.1	0.270128	0.880173	0.354414	0.828147	0.0842858	0.961337
AC092017.2	-0.394424	0.254168	-1.34141	5.67714e-07	-0.94699	0.000398536
AC092155.1	1.54147	0.000286349	-0.738524	0.0565759	-2.28	4.14422e-09
AC092164.1	-0.435846	0.627747	-0.965829	0.186164	-0.529983	0.484053
AC092167.1	-0.220128	0.835508	-1.70795	0.0148719	-1.48782	0.0309772
AC092171.3	0.0153084	0.989687	1.03985	0.273881	1.02454	0.27192
AC092447.2	0.159924	0.824472	0.353474	0.570848	0.19355	0.767222
AC092598.1	0.0255123	0.984454	-1.01255	0.274761	-1.03806	0.25294
AC092614.1	0.0745449	0.928187	-0.960531	0.0881291	-1.03508	0.0598041
AC092650.1	-1.42814	0.289744	-0.53412	0.725354	0.894024	0.4883
AC092656.1	-1.21736	0.412193	-1.77047	0.172285	-0.553112	0.681252
AC092683.1	-1.39179	0.000204104	-2.14429	4.21076e-10	-0.7525	0.0268593
AC092802.1	-0.503088	0.727697	0.64362	0.642406	1.14671	0.348666
AC092835.1	-0.493597	0.379926	-0.39848	0.471476	0.0951164	0.874803
AC093157.1	-0.464617	0.160068	-0.593096	0.0503463	-0.12848	0.718795
AC093270.1	3.43899	0.121162	-1.39877	0.288003	-4.83776	0.012942
AC093323.1	0.314214	0.155593	0.352307	0.0905878	0.0380933	0.885969
AC093673.1	0.664152	0.0542586	-0.348642	0.312609	-1.01279	0.000909258
AC093909.1	-0.0797874	0.814771	0.577781	0.0218332	0.657568	0.00673979
AC095032.1	0.0433831	0.980738	-0.37532	0.803553	-0.418703	0.772906
AC096677.1	0.414807	0.756508	0.140778	0.916771	-0.274029	0.828494
AC096915.1	0.830461	0.585222	-1.68711	0.134854	-2.51757	0.025084
AC097658.1	1.47047	0.00104308	-2.70112	7.98452e-19	-4.1716	6.29028e-29
AC098591.1	-0.680366	0.608377	-1.09613	0.336695	-0.415767	0.731619
AC098935.1	4.5129	1.83701e-08	-1.22003	0.00451596	-5.73293	6.93366e-14
AC099535.1	-3.81933	0.0152637	-3.30915	0.0358306	0.510172	0.692032
AC099654.2	-0.644379	0.642331	0.829633	0.546754	1.47401	0.219593
AC099677.1	0.108487	0.808657	-0.0624979	0.88562	-0.170985	0.658255
AC099850.1	-0.0460183	0.973116	-0.531173	0.618982	-0.485155	0.643091
AC102953.1	0.266012	0.856907	2.06439	0.0942012	1.79838	0.147833
AC103564.2	-0.362156	0.851914	0.250424	0.894853	0.61258	0.717791
AC103923.1	-0.623896	0.676744	-1.43963	0.227192	-0.815733	0.499328
AC104088.1	0.0936147	0.933253	2.05937	0.0192544	1.96576	0.024133
AC104162.1	-1.01943	0.442071	-0.744714	0.576319	0.274721	0.837998
AC104306.1	-0.886143	0.364352	-1.23036	0.155716	-0.344215	0.716367
AC104837.1	-0.184312	0.896595	-0.457384	0.704195	-0.273072	0.822021
AC104843.1	-0.275181	0.92396	-2.08401	0.314286	-1.80883	0.371657
AC105020.1	2.27001	0.113921	-0.430222	0.754137	-2.70023	0.0377558
AC105345.1	-0.631588	0.53333	-0.416012	0.683599	0.215576	0.832484
AC105760.2	0.157785	0.765749	-0.176216	0.714718	-0.334001	0.440376
AC106795.1	0.339212	0.278905	0.157254	0.634166	-0.181957	0.569889
AC107214.1	0.0325248	0.971417	0.317721	0.673822	0.285196	0.702587
AC107983.1	2.55242	1.26558e-11	-0.018967	0.968466	-2.57139	3.436e-12
AC108047.1	-1.36157	0.273985	-0.814284	0.534058	0.547287	0.657472
AC108073.1	1.71457	9.23253e-05	0.104023	0.848294	-1.61055	0.000166129
AC108161.1	1.58526	3.30262e-05	-1.66269	5.09813e-08	-3.24796	1.18841e-21
AC109779.1	0.545731	0.368973	-0.300177	0.6155	-0.845907	0.103603
AC110602.1	1.59249	0.00725742	-0.0456937	0.950578	-1.63818	0.00371314
AC112187.1	-2.48555	0.129993	-0.23326	0.918506	2.25229	0.137689
AC112484.1	0.181039	0.878143	-0.139217	0.898361	-0.320256	0.749637
AC112907.2	-1.63941	0.109581	1.15714	0.355486	2.79655	0.00595543
AC113174.1	1.09207	1.31405e-05	-0.371489	0.152905	-1.46356	4.64296e-10
AC113935.1	-0.394784	0.00138166	-0.991485	4.34322e-19	-0.596701	1.33083e-07
AC114501.2	0.459328	0.662624	-0.140829	0.894007	-0.600157	0.514066
AC114744.1	-2.26841	0.0752139	-1.62325	0.217887	0.645152	0.60201
AC114763.1	-1.61687	0.199546	-1.41873	0.250024	0.198144	0.882512
AC116407.1	-1.92509	2.37242e-06	-0.0843628	0.89385	1.84072	2.99865e-06
AC116917.1	0.861579	0.660168	-1.77022	0.202204	-2.6318	0.0642308
AC118553.1	0.385551	0.682908	1.24606	0.113482	0.860513	0.297765
AC121247.1	-0.514722	0.649146	0.388654	0.735521	0.903375	0.357202
AC125807.1	0.741696	0.269997	-1.57795	0.00195304	-2.31964	6.73772e-06
AC126323.1	-5.57207	1.75252e-09	-2.61861	0.0119624	2.95346	4.0957e-07
AC127502.1	-0.996242	0.00339041	-1.10194	0.000710848	-0.105694	0.799174
AC130689.1	0.0219646	0.925141	1.22016	4.74174e-16	1.1982	1.3276e-15
AC131011.1	1.12599	0.469297	6.33965	0.00134672	5.21366	0.0101182
AC131235.1	0.279974	0.224558	-0.804461	1.20205e-05	-1.08443	1.81434e-09
AC132008.2	-0.470757	0.0138035	-0.169014	0.439659	0.301743	0.116049
AC133561.1	0.813605	0.473535	1.75195	0.0874508	0.938341	0.406878
AC135977.1	-0.816496	0.00081695	1.16468	2.6583e-06	1.98117	2.31486e-17
AC135983.2	-1.49191	2.24232e-05	-1.29125	0.000238072	0.20066	0.623471
AC137499.1	-0.495348	0.701244	-0.317995	0.803097	0.177353	0.887103
AC137630.1	0.798622	0.711456	-1.39226	0.39393	-2.19089	0.174122
AC138028.2	-0.852967	0.377612	-0.375133	0.720657	0.477834	0.614159
AC138150.1	0.0227772	0.972	-0.106099	0.852761	-0.128877	0.813363
AC138356.1	-0.546227	0.214871	1.44049	0.000539619	1.98672	4.2167e-07
AC138356.2	-0.00521182	0.996673	0.453992	0.642406	0.459204	0.629567
AC138392.1	-0.347823	0.0184915	0.00269117	0.989857	0.350514	0.0125524
AC138393.2	1.04756	0.230414	0.953849	0.252079	-0.0937146	0.931978
AC138409.2	0.493388	0.608377	-0.658432	0.416067	-1.15182	0.127442
AC138969.1	0.284705	0.464676	-0.567136	0.0741524	-0.851842	0.00461411
AC139149.1	0.371712	0.768029	-1.42155	0.106494	-1.79326	0.0385632
AC139769.1	-1.33373	0.128471	-0.136633	0.905689	1.1971	0.146677
AC140076.1	-1.29725	0.1019	-3.27601	2.41732e-07	-1.97877	0.000487497
AC141586.1	0.00443976	0.993282	-0.0813707	0.858956	-0.0858105	0.845268
AC144530.1	-0.0559871	0.901953	-0.847766	0.00424802	-0.791779	0.007074
AC231533.2	-1.47665	8.63301e-35	0.814416	5.12127e-10	2.29106	1.18954e-78
AC231981.1	-0.361323	0.799436	-0.731669	0.540869	-0.370347	0.763832
AC234781.5	-0.254447	0.659051	0.841225	0.08047	1.09567	0.014913
AC239809.3	-0.562255	0.802332	-1.90765	0.25753	-1.34539	0.416725
AC241585.1	0.497236	0.0145169	0.224728	0.304304	-0.272509	0.199415
AC242426.1	2.59376	0.165473	-0.808894	0.594124	-3.40266	0.0394752
AC244023.1	-0.800742	0.129198	0.181755	0.779713	0.982497	0.0429673
AC244394.1	-0.43978	0.62981	-0.393209	0.650352	0.0465714	0.961337
AC244669.1	-0.270498	0.836898	0.0710165	0.957475	0.341515	0.76978
AC245100.2	0.219285	0.781526	-0.590145	0.3433	-0.80943	0.16958
AC245297.1	0.451183	0.0358546	0.0240869	0.93209	-0.427096	0.037446
AC245452.2	0.239564	0.705534	0.35025	0.534845	0.110687	0.858316
AC246787.1	-0.294544	0.108998	-1.21219	3.60534e-16	-0.917647	7.45584e-10
ACAA1	-0.641948	1.44507e-10	0.695595	3.76043e-12	1.33754	1.28286e-43
ACAA2	-1.30783	1.20949e-52	0.937002	8.81629e-27	2.24484	4.46618e-153
ACACA	0.530651	2.67084e-11	2.12335	1.89026e-170	1.5927	1.04421e-95
ACACB	-0.0344853	0.791886	1.33378	2.64339e-58	1.36826	2.12248e-61
ACAD10	-0.247881	0.0848903	0.892706	1.04693e-12	1.14059	1.36039e-20
ACAD8	-0.990799	4.07186e-19	0.497226	3.43116e-05	1.48803	8.14883e-42
ACAD9	-0.216973	0.0771575	0.807818	2.25661e-14	1.02479	5.59151e-23
ACADL	-0.551768	0.083823	5.00395	3.42794e-19	5.55572	8.10515e-24
ACADM	-1.69651	1.91237e-50	0.969505	2.6718e-16	2.66601	8.62808e-122
ACADS	0.078915	0.589399	2.25298	2.55314e-106	2.17407	5.98415e-99
ACADSB	-0.72034	5.29573e-09	0.747505	2.43538e-09	1.46784	1.06884e-34
ACADVL	-0.43643	3.42347e-08	0.983162	4.2917e-39	1.41959	3.20289e-81
ACAN	1.24009	4.61579e-08	1.67528	5.71926e-14	0.43519	0.0981388
ACAP1	-0.448826	0.174322	2.9375	2.05651e-17	3.38632	2.15289e-23
ACAP2	-0.607185	2.1076e-05	-0.0366149	0.855998	0.570571	4.02548e-05
ACAP3	0.169372	0.206757	0.280595	0.0184534	0.111223	0.405321
ACAT1	-0.277877	0.00935823	0.705978	2.63961e-13	0.983855	2.05346e-25
ACAT2	0.00184463	0.989127	2.09351	4.35328e-139	2.09167	1.00336e-138
ACBD3	-0.392487	0.00156401	-0.464756	8.50483e-05	-0.0722692	0.625256
ACBD4	-0.276148	0.376713	-0.132619	0.687366	0.143529	0.647389
ACBD5	-0.692934	1.74258e-06	0.417725	0.00736786	1.11066	1.35707e-15
ACBD6	0.0887891	0.646411	-0.408509	0.00417424	-0.497298	0.000320054
ACBD7	-1.98925	0.00057769	-0.801483	0.23239	1.18777	0.0309248
ACCS	0.0859751	0.82375	-0.474965	0.0928341	-0.56094	0.0386754
ACD	0.593832	0.0463468	-0.0628694	0.86556	-0.656702	0.0179354
ACE	1.26508	0.0461673	-1.02695	0.0594283	-2.29204	2.44476e-05
ACER2	-0.700545	0.00165945	0.156266	0.577597	0.856811	5.07856e-05
ACER3	-0.764369	2.64309e-16	1.22938	1.36477e-39	1.99374	8.81603e-105
ACHE	1.41803	5.61533e-37	7.66492	4.02054e-145	6.24689	8.00953e-96
ACIN1	-0.165505	0.201704	-0.532518	5.14328e-07	-0.367013	0.000721924
ACKR1	2.00969	7.60681e-06	4.49455	2.31791e-14	2.48486	9.81057e-05
ACKR3	0.589764	6.33665e-05	2.29762	6.64602e-55	1.70786	6.32401e-30
ACKR4	0.264373	0.213831	2.13069	2.57736e-30	1.86632	3.19015e-23
ACLY	0.399846	1.11077e-07	3.37629	0	2.97644	0
ACO1	-0.460432	1.21831e-07	0.873891	6.54426e-26	1.33432	7.20764e-60
ACO2	0.137059	0.214118	1.77137	1.65679e-94	1.63432	1.80368e-80
ACOT1	-0.745862	1.28402e-13	1.58153	1.42595e-55	2.32739	2.04461e-121
ACOT11	-0.684679	0.586917	0.185299	0.894751	0.869978	0.438523
ACOT13	0.064022	0.714058	0.915129	3.17293e-14	0.851107	1.79568e-12
ACOT2	-0.789531	5.41695e-17	1.55234	1.29438e-61	2.34187	4.94396e-141
ACOT4	0.747037	0.0282033	2.78967	1.09086e-15	2.04264	1.38786e-08
ACOT7	-0.00391385	0.987743	0.00868771	0.971345	0.0126016	0.958717
ACOT8	0.366009	0.113509	0.312706	0.166809	-0.0533029	0.846188
ACOT9	0.193186	0.261768	-0.0225836	0.912587	-0.21577	0.169757
ACOX1	-0.706131	6.42847e-15	0.270533	0.00628982	0.976664	2.15224e-28
ACOX2	-0.101664	0.589845	0.573062	5.65788e-05	0.674725	1.10499e-06
ACOX3	0.514532	0.00104308	0.519082	0.000663885	0.00455003	0.984626
ACP1	-0.159884	0.257075	0.126541	0.367686	0.286425	0.0181657
ACP2	0.255097	0.0823841	0.638776	5.21301e-07	0.383679	0.00400183
ACP6	-0.808129	0.000796665	0.187237	0.537929	0.995367	1.4878e-05
ACSBG1	-1.0531	0.293687	2.78822	0.0188019	3.84132	0.000475713
ACSF2	-0.225839	0.025627	2.50814	4.28704e-184	2.73398	7.38807e-219
ACSF3	0.220054	0.155553	0.68784	1.38657e-07	0.467785	0.000527532
ACSL1	-0.0915349	0.340881	1.9131	4.55235e-159	2.00464	1.48205e-174
ACSL3	0.125406	0.386777	1.54251	6.65642e-46	1.4171	6.87521e-39
ACSL4	-1.30061	2.70818e-34	-0.0375764	0.814216	1.26303	5.18978e-33
ACSL5	0.817689	3.08736e-19	1.83182	3.59786e-91	1.01413	7.95259e-28
ACSM2A	2.98824	0.000783368	7.96013	3.1061e-06	4.9719	0.00681656
ACSM2B	2.60343	0.00351888	7.81591	5.12879e-06	5.21248	0.00417821
ACSM3	-2.21052	3.34969e-08	-1.02687	0.0217305	1.18364	0.00172827
ACSM5	1.89991	0.00115079	6.29271	1.40016e-07	4.3928	0.000413567
ACSS1	1.12611	5.12932e-12	-0.136879	0.490553	-1.26299	1.69677e-15
ACSS2	0.352946	3.27791e-05	3.48256	0	3.12962	0
ACSS3	0.595331	0.101769	-0.0463273	0.918506	-0.641658	0.0573821
ACTA2	0.396257	0.00322736	0.434307	0.000799146	0.0380504	0.826795
ACTB	0.736023	3.23136e-13	0.261721	0.0181015	-0.474302	3.51245e-06
ACTBP11	3.58583	1.19234e-19	-0.493223	0.121569	-4.07906	3.63784e-26
ACTBP15	2.81104	0.073566	0.227945	0.88651	-2.58309	0.0867278
ACTBP2	1.99487	2.47217e-13	-0.000254043	0.999666	-1.99513	9.161e-14
ACTBP9	5.03828	0.00684821	-0.979125	0.275855	-6.0174	0.000538965
ACTG1	0.663386	5.3731e-09	-0.56229	6.86335e-07	-1.22568	8.61382e-30
ACTG1P10	5.18657	3.62712e-10	0.462434	0.438183	-4.72414	7.80803e-09
ACTG1P17	-1.17848	0.24129	0.159073	0.901069	1.33755	0.149147
ACTG1P23	0.565172	0.795997	-2.47288	0.0815112	-3.03805	0.0355814
ACTG1P9	3.01748	0.000467119	-1.00886	0.134158	-4.02634	4.35737e-07
ACTG2	-0.506897	0.214046	-0.413043	0.304879	0.0938535	0.835823
ACTL10	0.80835	0.517682	-1.2179	0.220659	-2.02625	0.0357964
ACTL6A	-0.241029	0.214218	-0.0155536	0.94803	0.225476	0.216401
ACTN1	0.0643483	0.601289	0.759152	1.21369e-18	0.694803	7.15431e-16
ACTN1-AS1	0.623563	0.612139	1.04544	0.341967	0.421881	0.734263
ACTN4	0.391518	1.19633e-05	0.45287	1.62575e-07	0.0613516	0.579595
ACTN4P1	-0.452747	0.534188	0.313759	0.675828	0.766506	0.225709
ACTR10	0.00140321	0.993879	0.124447	0.344989	0.123044	0.339969
ACTR1A	0.372385	0.000180844	0.692145	7.95705e-14	0.31976	0.0011279
ACTR1B	0.687106	1.32807e-07	0.487746	0.000202068	-0.19936	0.17788
ACTR2	-0.435514	5.32344e-06	-0.0857005	0.467971	0.349814	0.000220417
ACTR3	-0.0964798	0.423142	-0.120077	0.27628	-0.0235973	0.854631
ACTR3B	-0.111326	0.782825	-0.180435	0.612329	-0.0691087	0.853913
ACTR3C	0.133602	0.918897	-0.260558	0.821414	-0.39416	0.716285
ACTR5	-0.0714143	0.857408	-0.0587817	0.876631	0.0126326	0.97392
ACTR6	-0.389635	0.0526495	0.0995977	0.678684	0.489232	0.0082679
ACTR8	0.0351288	0.879611	-0.042921	0.839137	-0.0780498	0.687636
ACTRT3	0.142585	0.778999	0.29619	0.497343	0.153605	0.740135
ACVR1	0.431028	0.010558	-0.744386	5.32701e-07	-1.17541	7.10083e-16
ACVR1B	0.0929032	0.610122	-0.47199	0.000371987	-0.564894	1.27524e-05
ACVR1C	-0.688262	2.10975e-05	0.372198	0.0355765	1.06046	6.25803e-12
ACVR2A	0.0906887	0.794118	0.0738345	0.823188	-0.0168542	0.96153
ACVR2B	0.46129	0.378056	0.406203	0.41991	-0.0550866	0.927869
ACVRL1	0.734653	2.00891e-07	-0.876345	1.94082e-11	-1.611	4.55309e-35
ACYP1	-0.444661	0.371715	-0.200396	0.707329	0.244265	0.621361
ACYP2	0.0922057	0.640261	1.17676	1.04318e-16	1.08456	2.37172e-14
ADA	0.251654	0.114848	0.844105	5.09006e-10	0.592451	2.19842e-05
ADA2	0.421845	0.212018	0.437552	0.171512	0.0157064	0.970848
ADAL	-0.308629	0.195963	0.342188	0.139168	0.650817	0.00155609
ADAM10	-0.151752	0.324072	-1.25497	5.57037e-28	-1.10322	4.80534e-22
ADAM11	-1.49691	0.148999	-2.40743	0.00730586	-0.910514	0.302334
ADAM12	-2.42078	2.31856e-134	-1.56595	2.59726e-56	0.854827	2.29041e-18
ADAM15	0.634142	9.18683e-07	0.0127433	0.945505	-0.621398	7.9878e-07
ADAM17	0.0881483	0.575343	-0.397375	0.000696504	-0.485523	2.02474e-05
ADAM19	0.41331	0.149002	-1.38507	1.59709e-10	-1.79838	2.66593e-16
ADAM22	0.103037	0.918897	0.770101	0.334112	0.667064	0.403158
ADAM23	-0.467807	0.169815	-1.58118	3.49527e-09	-1.11338	2.59645e-05
ADAM32	-0.673196	0.193553	-0.233339	0.69103	0.439858	0.386273
ADAM33	0.781129	1.3002e-09	-0.782098	1.5116e-10	-1.56323	2.94513e-38
ADAM9	-0.102074	0.422757	-0.982913	2.97414e-26	-0.880839	2.08775e-21
ADAMTS1	0.895534	3.49128e-26	-0.677267	4.53733e-16	-1.5728	9.49757e-82
ADAMTS10	0.80365	0.0122577	-1.10479	4.34412e-05	-1.90844	2.93962e-12
ADAMTS12	-1.00528	4.30649e-27	-0.514637	9.41531e-08	0.490643	2.43662e-07
ADAMTS13	0.372466	0.18975	-0.271338	0.323217	-0.643804	0.00813299
ADAMTS14	0.0626167	0.955407	-2.26018	0.000422512	-2.3228	0.000278976
ADAMTS15	-0.481091	3.15535e-06	-0.676413	6.28093e-12	-0.195322	0.0765845
ADAMTS18	-3.65552	8.48621e-06	-2.17569	0.0138952	1.47983	0.0331453
ADAMTS2	0.333016	0.00235214	-0.285321	0.00869383	-0.618337	5.75246e-10
ADAMTS3	-0.254166	0.690096	1.9818	0.000194774	2.23596	1.46896e-05
ADAMTS4	-0.244897	0.2724	0.204505	0.357758	0.449402	0.0192997
ADAMTS5	0.376775	0.000139506	-0.516495	2.23465e-08	-0.89327	2.93842e-23
ADAMTS6	-1.33056	5.67459e-06	-2.8028	9.95049e-27	-1.47224	7.8133e-10
ADAMTS7	0.397937	0.00607873	-0.67122	2.27141e-07	-1.06916	3.49063e-17
ADAMTS7P3	0.393096	0.545245	-0.787769	0.127592	-1.18087	0.0166094
ADAMTS7P4	0.412877	0.436627	-1.36877	0.000391763	-1.78165	3.80049e-06
ADAMTS9	-1.04972	6.39438e-12	-0.101523	0.629045	0.948192	2.60873e-10
ADAMTS9-AS1	-1.78962	6.65944e-09	2.06207	2.31023e-07	3.85169	1.06013e-25
ADAMTS9-AS2	-0.790224	0.3942	-1.15824	0.156597	-0.368019	0.680596
ADAMTSL1	1.20238	2.92699e-15	-1.52347	4.96436e-29	-2.72585	1.48428e-81
ADAMTSL2	1.44585	0.216675	1.39265	0.210901	-0.0531934	0.972289
ADAMTSL4	0.438207	7.50501e-05	-0.142054	0.253796	-0.580261	2.71103e-08
ADAMTSL4-AS2	0.62026	0.602394	-0.132705	0.91459	-0.752964	0.474252
ADAMTSL5	1.19275	4.25462e-07	-0.24589	0.349717	-1.43864	1.6128e-10
ADAP1	-0.305781	0.55874	0.571011	0.22469	0.876791	0.0401208
ADAP2	0.0431739	0.962466	-0.727326	0.260235	-0.7705	0.220761
ADAR	0.0383904	0.788729	0.13195	0.245461	0.0935592	0.422524
ADARB1	1.07018	4.34894e-25	0.619184	2.79619e-09	-0.450993	3.33922e-05
ADAT1	0.0203619	0.947304	0.85802	2.0894e-05	0.837658	2.8965e-05
ADAT2	-1.33572	1.17441e-08	-1.18967	3.36584e-07	0.146058	0.609574
ADCK1	0.346333	0.135846	0.654368	0.00150141	0.308035	0.177138
ADCK2	0.390411	0.0417263	0.890146	2.2061e-07	0.499736	0.00625243
ADCK5	0.181508	0.68236	0.487647	0.180535	0.30614	0.424409
ADCY1	1.53209	0.1496	1.38799	0.170971	-0.144102	0.916364
ADCY10	0.70304	0.442047	1.39465	0.0853179	0.691608	0.439967
ADCY10P1	-1.10696	2.15663e-05	-0.833524	0.00165286	0.273432	0.343705
ADCY3	0.991952	1.67125e-14	-0.665089	1.22912e-07	-1.65704	5.3262e-41
ADCY5	1.78873	4.492e-23	4.37028	2.04192e-75	2.58155	3.73218e-25
ADCY6	0.378508	6.78497e-05	0.938815	1.93193e-26	0.560307	6.09811e-10
ADCY7	0.808641	4.75609e-07	-0.207462	0.248735	-1.0161	3.20753e-11
ADCY9	0.809171	6.59426e-10	-0.0184635	0.924243	-0.827635	1.01893e-10
ADCYAP1	0	1	-5.93662	0.00883556	-5.89092	0.00827151
ADD1	0.449375	1.91285e-06	-0.076593	0.514451	-0.525968	6.55131e-09
ADD3	-0.741631	8.2169e-16	-0.977448	1.34675e-27	-0.235817	0.0169311
ADD3-AS1	-0.45716	0.689405	-1.55811	0.0660233	-1.10095	0.190305
ADGB	2.63722	1.05261e-08	0.0851347	0.88257	-2.55208	1.64416e-08
ADGRA2	0.947911	3.81594e-19	0.0395481	0.794442	-0.908363	4.15866e-18
ADGRA3	0.0990692	0.618113	0.510821	0.00062417	0.411752	0.00660076
ADGRB2	0.231685	0.0822461	2.13888	7.85587e-75	1.9072	3.85012e-59
ADGRD1	1.29318	0.0823558	-0.576963	0.416138	-1.87015	0.00425385
ADGRE2	-0.0304888	0.96968	0.128601	0.859304	0.15909	0.818577
ADGRE3	1.21495	0.220519	-2.24383	0.000753061	-3.45878	4.20977e-06
ADGRE5	0.221601	0.137976	-0.287804	0.0343486	-0.509405	5.12406e-05
ADGRF5	-5.64147	1.76557e-05	-0.000967466	0.999855	5.6405	9.5949e-06
ADGRG6	0.550876	0.00414609	-1.31272	1.76474e-16	-1.8636	2.11347e-30
ADGRL1	0.454383	0.000398337	0.657857	5.99073e-08	0.203474	0.14292
ADGRL1-AS1	-0.218963	0.520651	-0.245722	0.438135	-0.0267589	0.943553
ADGRL2	-0.264759	0.0281688	0.205107	0.0949243	0.469866	1.44661e-05
ADGRL4	0.0913288	0.813094	-1.22925	4.31661e-07	-1.32057	4.66671e-08
ADGRV1	-0.788897	0.39921	2.17685	0.0277155	2.96574	0.00117776
ADH1A	1.61042	9.41025e-22	1.07217	1.12977e-10	-0.538249	0.00336384
ADH1B	0.842274	1.53857e-24	0.840455	7.68679e-25	-0.00181922	0.989302
ADH4	1.67174	0.0089891	1.83843	0.00299373	0.166694	0.849787
ADH5	0.338542	0.000385436	-0.0343458	0.787104	-0.372888	4.27518e-05
ADH5P2	0.0649478	0.914469	-0.151412	0.774838	-0.21636	0.662104
ADH5P4	-0.0860522	0.88526	-0.539296	0.215704	-0.453244	0.297395
ADI1	0.308872	0.0138376	0.286462	0.0199296	-0.0224098	0.889886
ADIPOQ	-1.90356	6.62663e-120	0.0572556	0.617493	1.96082	4.61012e-128
ADIPOQ-AS1	-2.16965	1.42624e-23	-0.205445	0.501201	1.96421	1.31152e-20
ADIPOR1	0.236822	0.0569901	0.629596	5.54662e-09	0.392774	0.00045479
ADIPOR1P2	0.227653	0.847667	1.3378	0.157547	1.11015	0.248221
ADIPOR2	0.585677	4.20676e-10	2.82808	1.82031e-199	2.2424	3.85504e-124
ADIRF	-0.377626	0.0125338	1.79966	3.0392e-37	2.17728	5.39073e-55
ADIRF-AS1	0.0372944	0.965357	0.633271	0.333874	0.595976	0.358459
ADK	0.112044	0.559517	0.403139	0.00774302	0.291095	0.0619156
ADM	1.49462	2.44733e-49	0.265048	0.0188154	-1.22957	5.10182e-34
ADM2	-0.105924	0.691206	-0.599419	0.00172996	-0.493495	0.0103697
ADNP	-0.0922778	0.535047	0.0979647	0.484694	0.190243	0.124091
ADNP2	0.300779	0.110723	0.098669	0.639356	-0.20211	0.282697
ADNP-AS1	-0.730065	0.365199	0.0640512	0.947386	0.794116	0.282573
ADO	-0.0407653	0.842242	-0.0985498	0.568015	-0.0577846	0.745971
ADORA1	0.791988	3.19466e-10	3.38743	4.56571e-130	2.59544	1.04582e-74
ADORA2B	-0.961445	0.545245	-2.30031	0.0668593	-1.33886	0.274711
ADPGK	-0.0877969	0.545245	0.0853795	0.536753	0.173176	0.152882
ADPGK-AS1	-1.74935	1.22484e-09	1.34593	0.000149611	3.09529	8.8741e-23
ADPRH	0.292347	0.244698	0.712257	0.000919098	0.41991	0.067556
ADPRHL1	0.488456	0.096001	0.478177	0.0901134	-0.0102794	0.978645
ADPRM	-0.209404	0.577292	-0.405984	0.199091	-0.19658	0.562691
ADPRS	0.238351	0.252124	0.319495	0.0924964	0.0811437	0.719767
ADRA1A	0.485817	0.0293485	2.77467	1.9901e-35	2.28885	6.17437e-24
ADRA1B	0.905746	1.2001e-05	-0.354368	0.100701	-1.26011	8.17709e-11
ADRA1D	0.00165992	0.999055	-1.7729	0.00922036	-1.77456	0.00825254
ADRA2A	0.188343	0.651701	-0.0652722	0.879386	-0.253615	0.48625
ADRB1	2.70904	4.66708e-09	3.81988	2.13412e-13	1.11084	0.0863921
ADRB2	-0.766688	0.0668726	0.963814	0.0259962	1.7305	7.95068e-06
ADRM1	0.392783	0.000292786	0.917919	5.57162e-20	0.525137	4.02422e-07
ADSS1	0.479261	0.0923649	0.937742	0.000250938	0.45848	0.104089
ADSS2	-0.199628	0.357926	-0.77169	4.17954e-06	-0.572063	0.000739239
AEBP1	1.34627	6.57922e-34	0.168657	0.198788	-1.17761	1.70004e-26
AEBP2	-0.603353	0.000298786	-0.596342	0.000250341	0.00701091	0.975801
AEN	-0.00192451	0.992395	-0.13186	0.389506	-0.129935	0.385757
AF064858.1	-0.428166	0.758585	-0.94552	0.407893	-0.517354	0.659371
AF127577.4	-1.41489	0.180697	-0.343796	0.789252	1.07109	0.2843
AF165147.1	0.672589	0.0604903	-0.833314	0.00676031	-1.5059	5.32494e-07
AF279873.1	-0.0635954	0.854905	1.1079	3.32562e-06	1.17149	6.126e-07
AFAP1	-0.0111152	0.942808	0.121109	0.299451	0.132224	0.23958
AFAP1-AS1	-0.498435	0.589045	-0.466161	0.595	0.0322736	0.973895
AFAP1L1	0.322771	0.00600796	-0.180567	0.140599	-0.503338	2.67714e-06
AFDN	-0.141846	0.474188	0.376211	0.0227924	0.518057	0.000866385
AFF1	-0.22614	0.0911228	0.317166	0.0106025	0.543306	2.30618e-06
AFF2	-0.14303	0.888411	-0.124651	0.895755	0.0183785	0.985546
AFF3	1.05422	0.000268746	1.31728	2.53882e-06	0.263064	0.461325
AFF4	-0.105797	0.423019	0.0666097	0.620188	0.172407	0.129707
AFG1L	-0.730633	0.000584762	0.139432	0.610716	0.870065	1.77686e-05
AFG3L1P	-0.306149	0.307357	-0.435305	0.105042	-0.129156	0.67396
AFG3L2	0.128473	0.28489	1.15326	6.15421e-35	1.02479	9.43465e-28
AFG3L2P1	0.167692	0.913309	1.06775	0.395578	0.900058	0.475405
AFMID	-0.103421	0.773563	-1.21651	1.49801e-07	-1.11309	1.33876e-06
AFP	-0.458738	0.891571	-2.57628	0.276653	-2.11754	0.355958
AFTPH	-0.15608	0.466527	-0.00566252	0.981102	0.150417	0.448002
AGA	0.194814	0.344966	0.233066	0.221379	0.0382518	0.86738
AGAP1	0.35656	0.0219231	0.197357	0.227192	-0.159203	0.340022
AGAP10P	0.418412	0.628174	-0.504614	0.500208	-0.923027	0.179878
AGAP12P	-0.47213	0.651027	0.200007	0.856302	0.672137	0.463704
AGAP13P	-1.14849	0.374255	-1.32541	0.263726	-0.176926	0.893217
AGAP14P	-0.743731	0.422212	-0.52609	0.572535	0.21764	0.820213
AGAP2	0.282168	0.884576	-1.05136	0.471486	-1.33352	0.343318
AGAP2-AS1	0.764026	0.0119517	-0.630222	0.0267375	-1.39425	2.01798e-07
AGAP3	0.194178	0.126459	0.18351	0.134821	-0.0106674	0.947573
AGAP4	-0.476527	0.2703	-0.555556	0.164921	-0.0790296	0.867875
AGAP7P	0.303161	0.651701	-0.144796	0.827672	-0.447958	0.436203
AGAP9	-0.543181	0.395269	-1.03988	0.0529145	-0.4967	0.381218
AGBL3	-0.771911	0.335492	-1.22688	0.0778592	-0.454972	0.542207
AGBL5	-0.0849728	0.705993	0.161175	0.407017	0.246148	0.165129
AGFG1	0.0610916	0.697762	0.390853	0.000584278	0.329762	0.00397827
AGFG2	0.621135	0.000103783	0.632257	4.92462e-05	0.0111217	0.962484
AGGF1	0.269514	0.560436	0.259822	0.553028	-0.00969213	0.985706
AGK	-0.424163	0.00932512	0.238031	0.177346	0.662194	1.05008e-05
AGL	-0.418339	0.00735556	0.554779	0.000212364	0.973117	4.99216e-12
AGMAT	-0.945262	0.451752	-0.998393	0.396673	-0.0531319	0.969446
AGMO	-1.59234	0.0893851	2.70292	0.0245432	4.29526	7.78191e-05
AGPAT1	0.282575	0.484979	0.0993813	0.81758	-0.183193	0.644277
AGPAT2	0.18407	0.0769855	1.95233	4.62798e-116	1.76826	3.30448e-95
AGPAT3	0.179526	0.128907	0.480458	1.70871e-06	0.300931	0.00396382
AGPAT4	-0.606739	1.84431e-05	0.208158	0.206897	0.814897	1.76996e-09
AGPAT5	-0.468827	0.147634	-1.04425	0.000113308	-0.575419	0.0386464
AGPS	-0.769359	9.56272e-11	-0.458926	0.00019597	0.310433	0.0130893
AGRN	0.232176	0.0948005	-0.984467	3.10525e-18	-1.21664	2.25721e-27
AGT	0.284136	0.096001	-0.406422	0.00754467	-0.690558	1.50308e-06
AGTPBP1	-0.102765	0.742736	0.70054	0.00222543	0.803305	0.000299855
AGTR1	0.681826	3.79525e-10	-0.881221	1.36938e-17	-1.56305	1.39489e-52
AGTRAP	1.13149	1.57653e-10	0.51941	0.00424364	-0.612075	0.000950554
AHCTF1	-0.0720169	0.746839	-0.114922	0.557312	-0.0429054	0.837998
AHCTF1P1	-0.236724	0.304381	0.0735628	0.776586	0.310287	0.131851
AHCY	-0.0606321	0.733971	-0.176925	0.214654	-0.116293	0.430324
AHCYL1	0.0369935	0.770818	0.0445694	0.703148	0.00757595	0.95349
AHCYL2	-0.184732	0.346295	0.379101	0.0266923	0.563833	0.000406295
AHDC1	0.622658	1.1497e-06	-0.112399	0.466978	-0.735057	2.04998e-09
AHI1	-0.636344	0.00241954	-0.675684	0.000835449	-0.0393402	0.884423
AHNAK	0.962831	5.45842e-33	0.0208582	0.864111	-0.941972	3.64595e-32
AHNAK2	0.972903	1.06096e-15	0.580251	2.54712e-06	-0.392653	0.00233603
AHR	-0.27552	0.449267	-0.0784946	0.845407	0.197025	0.573678
AHSA1	-0.0540916	0.745295	0.0848952	0.56422	0.138987	0.297143
AHSA2P	-0.611349	0.240224	-1.13499	0.0120274	-0.523644	0.28795
AICDA	1.06173	0.579326	-0.691936	0.684898	-1.75367	0.269718
AIDA	-0.471342	6.13847e-05	-0.277658	0.0245038	0.193685	0.122725
AIDAP1	-0.0405844	0.923981	0.0288996	0.943336	0.069484	0.854426
AIDAP2	-0.28481	0.578993	0.12267	0.821094	0.40748	0.365108
AIF1L	1.23349	0.385192	0.774875	0.577466	-0.458612	0.765381
AIFM1	-0.46899	2.17029e-06	0.653751	1.68645e-11	1.12274	4.48847e-33
AIFM2	-0.286237	0.00675963	0.687681	5.87298e-13	0.973919	1.92934e-25
AIG1	-0.710538	7.4392e-09	0.264985	0.0582689	0.975523	2.74925e-16
AIMP1	-0.617225	5.06478e-06	-0.0859852	0.626311	0.53124	6.22619e-05
AIMP2	-0.304638	0.0332141	0.417933	0.00196782	0.722572	1.00567e-08
AIP	0.633328	3.34819e-05	-0.0171249	0.937279	-0.650453	1.0147e-05
AJ009632.2	-1.05138	0.0383896	2.61004	1.6516e-05	3.66143	1.6093e-10
AJM1	-0.000439481	0.999601	-0.720239	0.0838976	-0.7198	0.0783374
AJUBA	0.993662	0.233643	-0.652147	0.394338	-1.64581	0.019557
AK1	0.53258	0.032498	0.746434	0.00128045	0.213854	0.437943
AK2	-0.107075	0.41163	0.27037	0.01281	0.377445	0.000236943
AK3	-0.570288	1.31936e-10	0.301621	0.00130187	0.871909	2.60391e-24
AK4	-0.656221	4.00067e-14	0.478776	7.39154e-08	1.135	3.1096e-41
AK4P3	-0.575117	0.0304484	0.85778	0.00101314	1.4329	3.3255e-09
AK5	0.304844	0.347422	-0.726059	0.00466022	-1.0309	3.53121e-05
AK6	-0.46271	0.0510777	0.00670553	0.983078	0.469416	0.0357824
AK7	-0.303219	0.843384	2.84375	0.0500431	3.14696	0.0237677
AK8	0.0970459	0.924179	-0.090953	0.925352	-0.187999	0.834374
AK9	-1.28566	5.2604e-08	-0.155726	0.630999	1.12993	8.82441e-07
AKAP1	-1.17763	7.85215e-29	-0.0242019	0.884147	1.15343	2.47293e-28
AKAP10	-0.0928819	0.599837	0.304273	0.0315109	0.397155	0.00301358
AKAP11	-0.47923	0.000260746	-0.228026	0.109134	0.251205	0.0648307
AKAP12	0.218476	0.109331	0.441337	0.000213105	0.222861	0.0817311
AKAP13	0.43532	2.08718e-05	0.070774	0.581157	-0.364546	0.000301878
AKAP17A	0.0437619	0.899894	-0.415249	0.0880611	-0.459011	0.0514209
AKAP1-DT	0.107823	0.879929	0.570857	0.307117	0.463034	0.411824
AKAP3	0.215825	0.773986	1.06125	0.0728858	0.845423	0.161143
AKAP5	-2.50446	3.43718e-40	0.183941	0.509181	2.6884	1.13922e-45
AKAP6	0.820802	0.462726	-0.527759	0.611454	-1.34856	0.150458
AKAP7	-0.279202	0.380192	0.389477	0.18796	0.668679	0.0118429
AKAP8	-0.249262	0.173651	-0.416625	0.00985808	-0.167363	0.349472
AKAP8L	0.0952016	0.570637	0.0430981	0.803346	-0.0521034	0.751796
AKAP9	-1.42494	0.0609767	-0.987971	0.202462	0.436967	0.606734
AKIP1	0.577214	0.000549814	0.270255	0.128903	-0.306959	0.0806469
AKIRIN1	-0.0695417	0.659821	0.187425	0.145917	0.256967	0.0327426
AKIRIN2	-0.199147	0.142205	0.510538	1.32113e-05	0.709684	3.16906e-10
AKNA	-0.222021	0.117639	-0.580482	1.14508e-06	-0.358461	0.00360733
AKNAD1	-0.224045	0.842917	-0.711119	0.428742	-0.487074	0.592939
AKR1A1	0.0856613	0.630787	0.12212	0.44459	0.0364588	0.836887
AKR1B1	0.395837	0.000325525	1.3372	2.7856e-40	0.941359	2.591e-20
AKR1B10	0.797221	0.172711	-0.684069	0.18796	-1.48129	0.00247291
AKR1B15	1.04488	0.372485	0.420353	0.725354	-0.624525	0.598866
AKR1B1P2	-1.30081	0.136369	0.831507	0.413105	2.13232	0.0095896
AKR1B1P7	0.586192	0.436627	1.59583	0.016165	1.00964	0.155614
AKR1C1	0.551666	2.65504e-09	1.58486	7.80693e-73	1.03319	2.61985e-31
AKR1C2	0.0979179	0.415459	0.762634	1.92672e-17	0.664716	1.47823e-13
AKR1C3	0.892492	1.54433e-18	1.81047	1.05841e-74	0.917977	1.19143e-19
AKR1C4	0.472553	0.671893	1.29535	0.155331	0.822798	0.389961
AKR1C5P	-2.39415	0.0872447	-1.0742	0.501201	1.31995	0.305822
AKR1E2	-0.280481	0.669876	-0.0181565	0.979508	0.262325	0.663828
AKR7A2	0.410894	0.00333692	0.7352	1.33363e-08	0.324306	0.0207582
AKR7A3	0.824166	0.419706	0.327845	0.757322	-0.496321	0.629417
AKR7L	0.186506	0.887134	0.434986	0.704627	0.24848	0.832531
AKT1	0.123796	0.339349	0.41325	7.40238e-05	0.289454	0.00694906
AKT2	-0.123555	0.288587	0.280747	0.00447657	0.404302	1.57065e-05
AKT3	0.55353	0.000729909	-0.421692	0.00845643	-0.975223	6.57932e-11
AKTIP	-0.03429	0.909823	-0.548206	0.00587635	-0.513916	0.00919446
AL008627.1	0.98299	0.0799027	-1.67927	7.99456e-05	-2.66226	3.10211e-09
AL009181.1	-0.426897	0.711323	2.05684	0.046608	2.48374	0.0109564
AL020994.3	-3.87374	2.04634e-08	-1.43385	0.0816116	2.4399	2.5658e-05
AL020996.1	0.0173474	0.987204	0.82058	0.333758	0.803232	0.335203
AL021068.1	-0.980042	0.000323989	1.11195	0.000167952	2.09199	1.04247e-14
AL021391.1	2.27542	0.433401	-4.13235	0.0184399	-6.40777	0.00127888
AL021707.1	0.199548	0.839902	-0.522948	0.510969	-0.722496	0.335507
AL021707.2	0.507181	0.51168	0.0423559	0.960947	-0.464825	0.519574
AL021877.1	-0.268711	0.755335	1.52249	0.0316569	1.7912	0.00794554
AL022324.2	-0.230254	0.873734	-0.102992	0.941447	0.127262	0.924274
AL022329.1	0.232429	0.852988	6.74474	0.000140792	6.51231	0.00021802
AL022718.1	0.0333438	0.992065	-2.351	0.31118	-2.38434	0.29416
AL031123.1	0.601295	0.118641	1.75095	6.3812e-07	1.14965	0.00195687
AL031282.1	-1.29961	0.252309	0.565155	0.675667	1.86477	0.0766303
AL031599.1	0.271979	0.870353	0.89111	0.527545	0.61913	0.671885
AL031729.1	0.111776	0.733971	0.223497	0.42577	0.111721	0.710071
AL031864.2	0.773451	0.195294	-1.05735	0.0329641	-1.8308	0.000149452
AL031963.2	-0.865338	0.540217	4.00715	0.0480006	4.87249	0.0108601
AL033519.2	0.257769	0.211167	-0.370918	0.0415466	-0.628687	0.000209775
AL035411.1	-0.276839	0.15451	0.622207	0.000293943	0.899046	3.75435e-08
AL035456.1	0.0266005	0.981049	0.0915876	0.929537	0.0649871	0.949893
AL035587.1	0.251241	0.787297	-0.243775	0.775365	-0.495016	0.521271
AL049569.1	0.350494	0.795997	-0.339673	0.781158	-0.690166	0.53635
AL049597.1	0.600136	0.603608	-1.97176	0.0113713	-2.5719	0.0012514
AL049749.1	-2.56253	7.7574e-08	1.02197	0.127959	3.5845	7.56397e-12
AL049775.1	0.995104	0.32588	-0.490451	0.611663	-1.48556	0.0872322
AL049795.1	-0.219335	0.892378	-1.29635	0.269346	-1.07702	0.356289
AL049830.1	-1.02274	0.0649131	-0.636376	0.273279	0.386361	0.503971
AL050331.1	-0.12801	0.692358	-0.695422	0.00254444	-0.567412	0.014197
AL078459.1	1.6037	0.0927533	-0.169338	0.874079	-1.77304	0.0436674
AL080276.2	-0.468055	0.587719	-0.518845	0.514443	-0.0507893	0.956159
AL096829.1	3.59195	0.000133003	-0.712217	0.321478	-4.30416	1.15301e-06
AL096829.2	-1.64495	0.209511	-0.296334	0.856702	1.34862	0.270508
AL109615.1	2.22246	0.134328	-0.704992	0.598375	-2.92745	0.0260896
AL109618.1	-0.393915	0.0295241	0.357302	0.0504354	0.751217	3.95619e-06
AL109741.2	0.215693	0.87006	-0.734467	0.490693	-0.950159	0.343267
AL109811.1	-1.05547	0.429453	-0.435914	0.766423	0.619555	0.630267
AL109811.4	-0.32392	0.617466	-0.80837	0.120777	-0.484449	0.371062
AL109917.1	-0.569664	0.66993	0.878685	0.496091	1.44835	0.204074
AL109918.1	-0.164421	0.749441	-0.829092	0.0248514	-0.664671	0.0729015
AL118511.1	-0.816211	0.296324	-0.938068	0.194683	-0.121857	0.885479
AL121601.1	-0.347403	0.807093	1.08137	0.389986	1.42877	0.217943
AL121723.1	0.489598	0.647074	-0.545696	0.556906	-1.03529	0.226194
AL121872.1	-0.18135	0.885235	1.48106	0.145326	1.66241	0.0873477
AL121917.1	-0.886649	0.176824	-0.11969	0.885147	0.766959	0.216591
AL121987.1	0.254995	0.765792	-1.95383	0.000260482	-2.20882	4.10775e-05
AL121987.2	-1.29922	0.255769	0.938705	0.470745	2.23793	0.0355384
AL122018.1	-0.941712	0.0681591	0.687983	0.228443	1.6297	0.000687287
AL122020.1	0.0556099	0.90342	-1.24714	8.70413e-06	-1.30275	2.81401e-06
AL132657.1	0.0228882	0.986491	2.09646	0.0566456	2.07357	0.054895
AL133268.1	-0.349959	0.42573	-0.0116487	0.981474	0.33831	0.405244
AL133325.1	-0.838056	0.574702	5.37508	0.0068235	6.21314	0.00108511
AL133346.1	1.36653	0.0008787	-1.58558	2.10592e-06	-2.95211	1.96194e-16
AL133415.1	0.260623	0.583707	-0.243505	0.578851	-0.504128	0.197049
AL133481.1	0.0702793	0.93953	-0.0860162	0.921616	-0.156296	0.845828
AL135903.1	-0.366554	0.447037	0.715159	0.099247	1.08171	0.00645105
AL136116.3	-0.567374	0.362916	0.519121	0.416223	1.08649	0.0460256
AL136226.1	-4.14983	0.00139438	-2.2395	0.121302	1.91033	0.0555328
AL136380.1	2.34241	0.0395241	-1.24922	0.150206	-3.59163	0.000309711
AL136968.2	-1.27413	0.215421	-2.46187	0.003847	-1.18774	0.145211
AL137186.2	-0.122035	0.913923	-0.815708	0.327855	-0.693673	0.401153
AL137792.1	-0.103196	0.936149	-0.347785	0.756168	-0.244589	0.826075
AL138720.1	-6.39538	0.00223347	-2.97879	0.235899	3.41659	0.03302
AL138785.1	-1.12722	0.195963	-2.27989	0.00163693	-1.15267	0.106527
AL138878.2	-1.71842	6.58434e-06	1.26147	0.00588309	2.97988	8.5693e-14
AL138881.1	0.557209	0.569798	0.331756	0.731765	-0.225452	0.822691
AL138895.1	-0.815142	0.574383	-0.443353	0.767203	0.371789	0.793503
AL139042.1	1.75515	9.53087e-05	0.0140941	0.980785	-1.74105	6.31245e-05
AL139100.1	-1.62969	2.85871e-06	-1.68112	7.22062e-07	-0.051429	0.90813
AL139156.2	0.113479	0.864221	0.0307645	0.962384	-0.0827147	0.891537
AL139220.2	0.278947	0.785443	0.215005	0.826007	-0.0639417	0.951624
AL139260.1	-0.197392	0.567659	0.294021	0.348983	0.491413	0.0816549
AL139289.2	-0.667501	0.623523	0.977071	0.465804	1.64457	0.161248
AL139353.1	-0.418109	0.315737	0.0505638	0.921046	0.468673	0.218187
AL139383.1	-1.02401	0.180823	-0.714187	0.361364	0.309819	0.700486
AL139819.1	2.57127	3.24597e-05	5.70762	2.4049e-08	3.13635	0.00496643
AL157400.3	-0.795039	0.470921	-0.875777	0.393009	-0.0807377	0.946181
AL157777.1	0.621523	0.244698	0.176173	0.764747	-0.44535	0.396048
AL157786.1	-1.13228	0.308905	-1.32801	0.194159	-0.195728	0.864692
AL157788.1	0.220471	0.837599	-1.35534	0.0651506	-1.57581	0.0282077
AL158050.1	0.47604	0.149949	-0.0552783	0.889551	-0.531318	0.0803892
AL158817.1	-0.7012	0.454653	2.55947	0.010063	3.26067	0.000492477
AL158823.1	-1.92867	0.233997	-2.49924	0.0859595	-0.57057	0.694601
AL158850.1	0.497342	0.410257	-0.615796	0.234072	-1.11314	0.021302
AL160286.1	0.3293	0.811965	2.85897	0.0226127	2.52967	0.0449775
AL160408.2	-0.322395	0.797895	0.100105	0.937867	0.4225	0.704297
AL161452.1	-1.18108	0.350067	-0.990608	0.425717	0.190468	0.885916
AL161909.1	-0.614391	0.00294572	-1.67041	1.00332e-20	-1.05602	2.10486e-09
AL161935.1	0.226448	0.89504	2.06728	0.145259	1.84084	0.195586
AL162151.2	-0.254296	0.200011	-1.0703	1.05903e-11	-0.816002	2.54045e-07
AL162231.2	-0.323364	0.226337	-0.249849	0.346175	0.0735154	0.803367
AL162377.1	0.166351	0.813611	1.10071	0.0414332	0.934357	0.0865361
AL162430.1	0.351384	0.60161	-2.35792	7.0531e-08	-2.7093	1.04152e-09
AL162457.2	1.61505	0.22261	6.71315	0.000389863	5.09809	0.00964782
AL162586.1	0.567566	0.345713	0.493713	0.395578	-0.0738533	0.916364
AL162595.1	-0.770774	0.0520581	-0.187737	0.697063	0.583037	0.129201
AL162726.3	0.709248	0.437199	0.0326348	0.97399	-0.676614	0.42485
AL163540.1	-0.909304	0.237015	0.568589	0.50354	1.47789	0.0332803
AL353151.1	-1.36607	0.0540897	-1.30093	0.0594283	0.0651372	0.938889
AL353662.2	1.36129	0.000553397	-1.65864	2.67095e-07	-3.01993	2.21816e-18
AL353678.1	-1.94885	0.0568923	-2.02894	0.038078	-0.0800888	0.945115
AL353743.1	-0.800584	0.097008	-0.0673318	0.916187	0.733252	0.108293
AL354714.2	0.110929	0.733155	0.153465	0.599113	0.0425369	0.893181
AL354740.1	1.11121	0.0507504	1.68499	0.00176377	0.573779	0.374252
AL355472.2	-0.382967	0.279848	-0.518691	0.105293	-0.135724	0.713364
AL356056.2	0.645041	0.289833	-0.810911	0.121156	-1.45595	0.00316316
AL356124.1	-1.64941	0.0184812	-1.65633	0.0144983	-0.00691702	0.994231
AL356234.1	-0.483376	0.446618	-0.270462	0.680149	0.212914	0.738918
AL356481.1	-0.512988	0.638647	-0.187309	0.8717	0.325679	0.752847
AL356653.1	-0.562303	0.329	-0.647279	0.223706	-0.0849762	0.891729
AL356968.2	0.278091	0.34563	0.358093	0.184668	0.0800021	0.80414
AL359644.1	-0.95208	0.189301	-0.43105	0.589215	0.521031	0.467613
AL359715.1	-1.02556	0.0545935	-0.355374	0.566627	0.67019	0.199341
AL359878.1	-0.842515	0.10323	-0.33616	0.564453	0.506355	0.322049
AL359918.1	0.574493	0.04473	0.973023	0.000210672	0.39853	0.179168
AL359921.1	-0.661194	0.32588	-1.2757	0.0240554	-0.614505	0.298073
AL365203.2	-0.34645	0.564668	-0.929293	0.0504207	-0.582843	0.230773
AL365205.1	-0.103201	0.928662	0.148298	0.891953	0.2515	0.803949
AL365217.1	-0.445939	0.0869173	-0.128636	0.670934	0.317303	0.2146
AL365258.2	0.1178	0.924732	-1.44749	0.0811559	-1.56529	0.0545982
AL365366.1	2.76428	0.00698056	-0.901212	0.296017	-3.66549	9.07694e-05
AL390066.1	-0.212282	0.899684	0.107481	0.946705	0.319763	0.828988
AL390198.1	-0.700683	0.52144	-0.680251	0.51209	0.0204314	0.986961
AL390728.1	1.12682	0.0105154	0.797781	0.069135	-0.329035	0.52262
AL390728.5	-5.82026	0.00116043	-1.55887	0.519964	4.26139	0.000683383
AL390879.1	-1.38572	0.366806	-1.15449	0.445191	0.23123	0.884389
AL390955.1	0.00918967	0.991212	3.4544	2.53771e-06	3.44521	2.26479e-06
AL391095.1	-1.13394	0.050493	-0.840179	0.155103	0.293756	0.638303
AL391416.1	4.57264	2.12137e-06	0.378588	0.61347	-4.19405	9.71467e-06
AL391422.1	1.32815	0.385366	-1.19362	0.327917	-2.52177	0.0413284
AL391684.1	-0.752013	0.165772	-0.629368	0.239271	0.122645	0.839746
AL391883.1	-0.475695	0.430833	3.57499	3.67421e-07	4.05068	3.56971e-09
AL392046.1	0.154741	0.937733	-1.17014	0.425717	-1.32488	0.353579
AL441992.1	0.425818	0.566402	0.709767	0.2808	0.283949	0.70287
AL442647.1	-1.6335	0.0184662	-0.843736	0.266532	0.789762	0.253442
AL445250.1	-2.11148	0.0745747	-2.59699	0.0170362	-0.485507	0.65989
AL445487.1	-0.698729	0.522023	0.0966985	0.939253	0.795427	0.422005
AL445665.1	-0.235867	0.580524	1.70753	9.59441e-07	1.9434	1.10388e-08
AL449283.1	-2.34129	0.134208	1.31408	0.544461	3.65538	0.0291616
AL450023.1	-0.183078	0.860367	-0.669595	0.411838	-0.486518	0.554477
AL450326.1	0.489392	0.319551	0.933092	0.0321249	0.4437	0.361823
AL450992.1	-0.0803653	0.94517	-0.663126	0.455934	-0.58276	0.505804
AL450998.1	-0.332578	0.301467	-1.24769	4.14488e-07	-0.915114	0.000200106
AL451007.1	1.87622	0.483783	-3.04899	0.0366393	-4.92521	0.0131693
AL451081.2	1.04245	0.0472406	-0.707219	0.140599	-1.74967	0.00012475
AL512353.1	0.797183	0.296722	0.822671	0.253799	0.0254882	0.978564
AL512430.3	2.45129	0.0265284	-2.26559	0.00254878	-4.71688	5.84373e-07
AL512622.1	-1.57946	0.47326	2.56855	0.344648	4.14802	0.083314
AL512625.1	0.0188841	0.985121	0.197984	0.827372	0.1791	0.839149
AL512844.1	-0.559766	0.155531	-0.492278	0.200577	0.0674876	0.881952
AL513165.1	-0.299402	0.168498	0.976568	2.82226e-07	1.27597	3.98315e-12
AL513217.1	1.96313	0.00424044	1.7586	0.00780292	-0.204533	0.828464
AL513327.1	0.388076	0.797967	-0.238348	0.867903	-0.626425	0.627513
AL513550.1	-0.740524	0.00517633	-0.0952292	0.786956	0.645295	0.0117206
AL583805.1	4.95808	0.0159852	-1.45861	0.248041	-6.41668	0.000588108
AL583856.1	-0.103211	0.923581	-0.257504	0.787844	-0.154293	0.870556
AL589935.1	-0.245945	0.817123	0.147211	0.889406	0.393156	0.672577
AL590399.1	-0.404336	0.640367	0.0291864	0.974911	0.433522	0.579828
AL590399.4	-0.586582	0.419175	0.760683	0.284392	1.34726	0.0313067
AL590428.1	-0.410164	0.827966	-1.52437	0.28357	-1.11421	0.428414
AL590617.2	-1.03411	0.179249	-1.82624	0.00533054	-0.792138	0.233316
AL590666.2	1.22742	0.402725	3.15119	0.0350155	1.92377	0.238115
AL590705.1	0.72181	0.686658	-0.732369	0.633081	-1.45418	0.310241
AL590867.1	-1.90718	0.00109408	-1.5015	0.0116215	0.405687	0.510038
AL590867.2	-0.312695	0.013794	-0.936663	3.09917e-17	-0.623968	3.05316e-08
AL591368.1	-2.08636	0.00566712	0.667377	0.509356	2.75374	0.000241877
AL591379.1	-0.506876	0.380771	1.7097	0.00149831	2.21657	1.40342e-05
AL591846.1	-0.27403	0.449948	-1.17928	1.17056e-05	-0.905247	0.000763693
AL592114.3	-4.40314	0.0466351	-1.51648	0.583233	2.88666	0.0982299
AL592166.1	-0.919537	0.460932	0.495092	0.721858	1.41463	0.207794
AL596087.1	-0.38375	0.133758	-0.408416	0.0920775	-0.0246663	0.937223
AL596202.1	-0.791538	0.643514	-0.841246	0.597136	-0.0497081	0.977226
AL596275.1	-0.749595	0.731827	-3.41367	0.0198065	-2.66407	0.0473559
AL603766.1	-0.290627	0.726233	-0.00124677	0.998961	0.28938	0.699999
AL603825.1	2.5034	0.0696295	-1.74838	0.0544776	-4.25177	0.000300623
AL603840.1	0.396982	0.49175	-0.637497	0.182283	-1.03448	0.0215149
AL606489.1	-0.590811	0.189421	0.372829	0.443447	0.96364	0.0165878
AL606490.2	-0.293317	0.87009	-0.935383	0.512491	-0.642066	0.65476
AL606760.1	-0.0445664	0.95541	0.352392	0.594367	0.396959	0.529682
AL645728.1	0.358279	0.522023	1.14245	0.014565	0.784174	0.11017
AL663058.1	-2.85935	0.0396624	-1.68649	0.262666	1.17286	0.347025
AL669831.3	0.224711	0.153659	0.978159	5.86906e-14	0.753448	1.19594e-08
AL669983.1	0.305828	0.889278	-2.92578	0.0230551	-3.2316	0.0136758
AL670729.1	0.131611	0.931425	-0.721347	0.549461	-0.852958	0.460437
AL683813.1	-1.26414	0.0754397	-0.906001	0.213006	0.358137	0.636107
AL691447.2	-0.390534	0.650751	-0.708908	0.331941	-0.318373	0.681934
AL731556.1	-0.523512	0.459088	-0.831347	0.176635	-0.307835	0.646203
AL731569.1	0.0597784	0.952333	-0.413906	0.604014	-0.473684	0.535546
AL732414.1	-0.0712164	0.950252	-0.242859	0.806499	-0.171643	0.860578
AL807761.2	-0.602973	0.114486	0.086768	0.857494	0.689741	0.0509074
AL845321.1	-0.50137	0.233924	1.84966	2.92445e-06	2.35103	6.44811e-10
AL928921.1	-1.16949	0.258546	6.07126	0.000803183	7.24075	3.19599e-05
ALAD	0.117636	0.363874	0.369261	0.000436263	0.251625	0.0204658
ALAS1	-0.34091	0.00108432	0.876318	6.33696e-20	1.21723	3.71752e-38
ALCAM	-0.160831	0.291463	-1.00081	4.05409e-18	-0.839976	3.11996e-13
ALDH16A1	0.609068	0.00584075	1.3502	6.58473e-11	0.741134	0.000775836
ALDH18A1	-0.0198115	0.921498	-0.746003	1.9073e-09	-0.726191	4.24546e-09
ALDH1A2	-0.181143	0.901229	-0.726056	0.52883	-0.544913	0.636837
ALDH1A3	0.529316	1.07759e-05	-0.688881	1.11952e-09	-1.2182	3.3056e-28
ALDH1B1	-0.879007	1.06757e-18	0.556827	5.89645e-08	1.43583	3.17045e-49
ALDH1L1	1.51186	1.98606e-75	4.13032	0	2.61846	7.06603e-219
ALDH1L1-AS1	0.917919	0.424794	2.73219	0.0137162	1.81427	0.125901
ALDH1L1-AS2	-0.185855	0.79374	0.460016	0.453525	0.645871	0.251958
ALDH1L2	-0.227653	0.0231916	-0.975979	1.53296e-30	-0.748326	1.62777e-18
ALDH2	0.467205	4.12895e-07	1.16813	1.12603e-40	0.700921	4.69891e-15
ALDH3A2	-0.143368	0.17316	1.40662	1.57235e-62	1.54999	5.01297e-76
ALDH3B1	1.67946	6.28374e-29	-0.232503	0.164868	-1.91197	2.37541e-38
ALDH3B2	1.31395	2.48187e-40	6.41767	0	5.10373	1.0576e-231
ALDH4A1	0.376973	0.000550077	1.46389	2.63682e-49	1.08692	1.93897e-27
ALDH5A1	-0.58652	0.000358621	2.12191	1.15407e-34	2.70843	1.54929e-57
ALDH6A1	-0.174241	0.174287	0.165458	0.184336	0.339699	0.00209226
ALDH7A1	0.0405953	0.807093	0.158162	0.223915	0.117567	0.377619
ALDH8A1	-0.590965	0.639577	0.73006	0.553634	1.32103	0.219701
ALDH9A1	-0.886847	3.94567e-23	0.624492	7.86716e-12	1.51134	1.63206e-66
ALDOAP1	5.93033	1.08647e-11	2.94405	2.30554e-09	-2.98628	0.00156862
ALG1	0.404987	0.0145905	0.290106	0.0839155	-0.114881	0.546864
ALG10	-0.797729	0.0537464	-0.265746	0.581112	0.531983	0.190257
ALG10B	-0.842363	0.00328645	0.0281644	0.944884	0.870527	0.00148265
ALG11	-0.16119	0.584465	0.225572	0.399811	0.386762	0.106856
ALG12	0.488788	0.0010314	0.466153	0.00136294	-0.0226346	0.912257
ALG13	-0.286748	0.161555	-0.204343	0.323197	0.0824044	0.714257
ALG14	-0.363746	0.0859441	0.761638	8.92853e-05	1.12538	1.04591e-09
ALG1L15P	0.522328	0.435852	0.814107	0.17775	0.291779	0.676726
ALG1L6P	0.34928	0.827966	0.357273	0.81226	0.00799316	0.996228
ALG1L9P	-0.161364	0.908054	-1.01432	0.325911	-0.852957	0.403908
ALG2	-0.0932734	0.612016	-0.150252	0.349823	-0.0569785	0.746927
ALG3	0.0942474	0.634392	0.106094	0.562267	0.0118469	0.956073
ALG5	0.202209	0.22451	0.680505	8.07392e-07	0.478296	0.000770454
ALG6	-0.252263	0.429618	0.106784	0.756646	0.359047	0.202242
ALG8	-0.450039	0.00125065	0.320239	0.0279394	0.770278	2.7828e-09
ALG9	-1.7383	8.01902e-32	0.0943649	0.662517	1.83266	1.01385e-35
ALKBH1	-0.00203432	0.995297	0.517489	0.0191235	0.519524	0.016541
ALKBH2	-0.212055	0.460238	-0.8554	7.90224e-05	-0.643344	0.00321266
ALKBH3	0.251555	0.242738	0.302604	0.129102	0.0510497	0.834537
ALKBH4	0.417558	0.116589	0.375649	0.145801	-0.0419089	0.897149
ALKBH5	0.0266982	0.871936	0.430312	7.5778e-05	0.403613	0.000194353
ALKBH7	0.185923	0.403516	-0.0223017	0.931545	-0.208225	0.303246
ALKBH8	-0.10685	0.783043	-0.432818	0.143777	-0.325967	0.277703
ALMS1	-0.285498	0.241572	-0.134577	0.605827	0.150921	0.540922
ALMS1P1	1.09848	0.432874	1.9321	0.138303	0.833626	0.579557
ALOX12-AS1	0.0703784	0.960191	-0.385812	0.740918	-0.456191	0.682277
ALOX15B	0.393753	0.290098	0.257317	0.492212	-0.136437	0.733976
ALOX15P2	1.51298	0.320392	6.19565	0.0017421	4.68268	0.023807
ALOX5AP	1.13376	0.191791	-0.770915	0.318053	-1.90468	0.00946805
ALPK1	-0.212275	0.36858	-0.450561	0.0229902	-0.238285	0.258493
ALPK2	0.474912	0.000154423	-0.599249	2.57169e-07	-1.07416	3.23443e-21
ALPK3	0.427491	0.207332	0.359162	0.275357	-0.0683287	0.862656
ALPL	0.586936	0.000306311	0.588907	0.000201186	0.00197119	0.994067
ALS2	-0.133087	0.435076	0.179721	0.248826	0.312807	0.0258644
ALS2CL	3.08328	2.22713e-61	5.63695	1.41229e-94	2.55367	3.20233e-18
ALYREF	0.388108	0.047705	-0.108503	0.628954	-0.496611	0.0055764
AMBP	0.845348	0.540251	0.0589013	0.967801	-0.786447	0.540618
AMBRA1	0.196452	0.119705	2.31697	2.7896e-107	2.12051	1.28499e-89
AMD1	-0.411343	0.000246403	0.327201	0.00428072	0.738544	1.63779e-12
AMDHD2	-0.0186808	0.944425	0.044961	0.853018	0.0636418	0.780446
AMELY	-1.45722	0.0359884	5.1813	0.00269339	6.63851	5.50333e-05
AMER1	0.25084	0.406678	-0.436361	0.086866	-0.687201	0.00400067
AMFR	0.735257	1.10551e-10	0.751144	2.13227e-11	0.0158866	0.924978
AMIGO1	0.17073	0.678239	-0.549398	0.0786309	-0.720128	0.0157851
AMIGO2	-0.815094	0.000113309	-0.615888	0.00407215	0.199206	0.400589
AMMECR1	-0.12208	0.676951	-1.02888	1.80902e-07	-0.906799	3.92035e-06
AMMECR1L	-0.238827	0.0461046	0.390925	0.000386567	0.629752	1.45703e-09
AMN	-0.803387	0.589845	-0.963124	0.477411	-0.159736	0.914893
AMN1	0.167881	0.66155	0.415325	0.192029	0.247443	0.464314
AMOT	1.29242	2.18422e-14	1.19094	9.01545e-13	-0.101479	0.662388
AMOTL1	-0.293951	0.0057579	0.436463	1.30401e-05	0.730414	2.02488e-14
AMOTL2	0.810752	1.76658e-16	-0.328253	0.00146119	-1.13901	7.95639e-33
AMPD2	0.200676	0.160382	0.161052	0.253222	-0.0396243	0.810008
AMPD3	0.284116	0.427422	-1.34915	1.25147e-07	-1.63327	1.67975e-10
AMPH	-0.629075	0.000104535	-0.101927	0.62667	0.527148	0.000877308
AMY2A	-0.109603	0.941304	-0.618157	0.605532	-0.508554	0.668111
AMY2B	-0.947907	0.00418388	-0.209594	0.611352	0.738312	0.0222386
AMYH02020865.1	-1.20548	0.00695489	1.46531	0.00419553	2.67078	5.93732e-09
AMZ1	-1.03355	0.252186	-0.960271	0.268855	0.0732805	0.94354
AMZ2	0.14277	0.357926	0.753351	5.74669e-10	0.610582	6.92018e-07
AMZ2P1	-0.239012	0.452136	-0.247964	0.408195	-0.00895243	0.980407
ANAPC1	-0.0744853	0.674139	0.290181	0.0348212	0.364666	0.00528003
ANAPC11	0.351485	0.030903	0.443633	0.00369321	0.092148	0.62496
ANAPC13	-0.0712181	0.680617	0.0804995	0.615136	0.151718	0.285036
ANAPC15	-0.178726	0.403516	0.366238	0.0493739	0.544964	0.0016051
ANAPC16	0.16117	0.301454	0.353404	0.00776959	0.192234	0.17672
ANAPC1P1	-0.835071	0.21753	-0.0824717	0.924224	0.752599	0.237163
ANAPC1P2	0.826814	0.0999277	0.576721	0.247843	-0.250093	0.66311
ANAPC1P6	-0.405484	0.698748	0.664102	0.495934	1.06959	0.218787
ANAPC2	0.405959	0.00232019	0.412322	0.00142396	0.00636285	0.973387
ANAPC4	-0.534678	0.00720931	-0.419899	0.0366348	0.114779	0.619278
ANAPC5	0.00881219	0.956296	0.194928	0.0818238	0.186115	0.0916501
ANAPC7	-0.280532	0.0629912	0.0145578	0.941606	0.29509	0.0369188
ANG	-0.103617	0.904203	-0.123022	0.877836	-0.0194046	0.981334
ANGEL1	-0.151339	0.490676	-0.14548	0.485928	0.00585829	0.981334
ANGEL2	-0.227558	0.289437	-0.181818	0.391167	0.0457399	0.846507
ANGPT1	0.115199	0.436766	-0.781395	6.24097e-13	-0.896594	8.63315e-17
ANGPT4	-0.011323	0.965014	-1.06267	6.41736e-13	-1.05135	9.48034e-13
ANGPTL1	0.362664	0.00207366	-1.01529	5.3009e-23	-1.37796	4.13869e-41
ANGPTL2	0.200084	0.0584293	0.429755	3.70268e-06	0.229671	0.0195919
ANGPTL4	-2.23056	3.62133e-24	-2.04943	7.86276e-21	0.181125	0.519947
ANGPTL5	-0.660381	0.267607	-0.222044	0.741935	0.438338	0.44797
ANGPTL7	3.04326	0.276744	-2.59609	0.179958	-5.63935	0.0108339
ANGPTL8	0.876874	1.57568e-14	5.37412	4.4696e-202	4.49725	1.26609e-139
ANK1	1.74529	0.293955	-2.02205	0.0741565	-3.76733	0.00409789
ANK2	-0.338919	0.00064604	1.28575	6.45279e-44	1.62466	1.61594e-70
ANK3	-1.77806	6.24274e-15	-0.744535	0.00321045	1.03352	2.48756e-06
ANKAR	-0.728697	0.0296865	-0.783025	0.0143528	-0.0543277	0.89339
ANKDD1A	-0.311034	0.0359607	-1.68705	1.68627e-44	-1.37602	1.13172e-30
ANKDD1B	-2.7954	1.74962e-14	-1.32595	0.000885834	1.46945	1.28656e-05
ANKEF1	0.813528	0.0236328	4.47741	9.94461e-20	3.66388	2.68659e-13
ANKFN1	1.04386	0.339977	-1.63351	0.0433493	-2.67737	0.00142499
ANKFY1	0.328418	0.00266023	0.157904	0.179515	-0.170514	0.136246
ANKH	0.588881	5.28115e-05	0.0233445	0.910177	-0.565536	6.42688e-05
ANKHD1-EIF4EBP3	-0.511443	0.438613	0.194075	0.792168	0.705518	0.231138
ANKIB1	-0.189779	0.165513	-0.134068	0.332288	0.0557112	0.711941
ANKLE2	0.143267	0.336359	0.0222735	0.897083	-0.120994	0.392721
ANKMY1	0.092828	0.781189	-0.189116	0.503164	-0.281944	0.279639
ANKMY2	0.124653	0.523658	0.590268	8.94215e-05	0.465614	0.00239247
ANKRA2	-0.275319	0.206893	-0.63633	0.000477207	-0.361011	0.0576898
ANKRD1	1.05852	4.31083e-08	-0.329633	0.104914	-1.38815	4.09247e-14
ANKRD10	-0.514351	0.000648891	-0.324231	0.0391497	0.19012	0.246991
ANKRD11	0.0924096	0.430191	-0.175339	0.0813493	-0.267748	0.00412521
ANKRD11P2	0.128118	0.745048	-0.300344	0.348481	-0.428462	0.151476
ANKRD12	-1.00397	0.113136	-0.395764	0.572266	0.608202	0.342459
ANKRD13A	0.182807	0.136393	-0.882942	1.48516e-19	-1.06575	4.85013e-28
ANKRD13C	-0.320308	0.0312259	-0.266868	0.0712637	0.0534408	0.762679
ANKRD13D	0.0895869	0.708602	-0.0899735	0.684896	-0.17956	0.36401
ANKRD16	-0.0461402	0.905033	-0.203171	0.513153	-0.15703	0.615859
ANKRD17	-0.184271	0.15495	0.0725214	0.612329	0.256792	0.0267191
ANKRD18B	-0.684977	0.692367	-2.24932	0.0772633	-1.56435	0.203751
ANKRD18CP	0.0936201	0.885235	-0.117542	0.840896	-0.211163	0.695901
ANKRD20A11P	-0.785605	0.524993	-0.594773	0.627913	0.190832	0.879488
ANKRD20A5P	0.816086	0.541651	-0.784497	0.493951	-1.60058	0.137582
ANKRD23	-0.0515697	0.922779	-0.718455	0.0473025	-0.666886	0.0624603
ANKRD24	0.400123	0.214653	1.01883	0.000275228	0.618703	0.0381886
ANKRD26	-0.813727	0.135846	-0.515031	0.359754	0.298696	0.611342
ANKRD27	0.435182	0.0141171	-0.170067	0.3775	-0.605249	0.000188983
ANKRD28	-0.221253	0.153065	-0.257586	0.0747341	-0.036333	0.837998
ANKRD30B	1.13349	0.443104	-0.44156	0.755967	-1.57505	0.217697
ANKRD30BL	-3.55138	0.0262233	-1.09199	0.587478	2.45939	0.07435
ANKRD31	-0.760432	0.619258	-0.78768	0.581316	-0.0272483	0.986961
ANKRD33B	-0.705257	8.73212e-11	-0.111303	0.41682	0.593954	3.22117e-08
ANKRD34A	0.63522	0.371715	0.0387465	0.962407	-0.596474	0.370372
ANKRD35	0.846503	5.90815e-09	1.61746	1.9971e-29	0.770957	4.21544e-07
ANKRD36	-0.826208	0.0313309	-1.27847	0.000218848	-0.452259	0.227774
ANKRD36B	-0.78587	0.118541	-1.05714	0.0210618	-0.271274	0.605608
ANKRD36C	-0.790597	0.131576	-1.18777	0.010768	-0.39717	0.433601
ANKRD37	1.09163	0.0183687	-0.0940789	0.868798	-1.18571	0.00636748
ANKRD40	-0.0130373	0.931095	0.55543	6.19258e-09	0.568467	2.00937e-09
ANKRD40CL	1.2562	0.312612	6.76902	0.000245806	5.51282	0.00356354
ANKRD42	-0.271244	0.234055	-0.347748	0.0946305	-0.076504	0.755174
ANKRD44	-0.192428	0.519452	-1.1808	3.2997e-08	-0.988372	3.55765e-06
ANKRD46	-0.36707	0.0748171	1.09571	4.25575e-09	1.46278	5.57925e-16
ANKRD49	-0.321315	0.328304	-0.212486	0.523787	0.108829	0.752476
ANKRD50	-0.176256	0.26161	-0.430702	0.000954035	-0.254447	0.0627053
ANKRD52	0.0268925	0.854296	0.322008	0.00121406	0.295115	0.00294388
ANKRD53	-2.01068	8.6e-06	-1.58666	0.000550722	0.424018	0.369809
ANKRD54	0.250261	0.185472	0.493048	0.00285403	0.242787	0.179636
ANKRD6	0.349695	0.528949	-0.136666	0.811014	-0.486361	0.314963
ANKRD65	0.754083	0.227791	1.32184	0.0201713	0.567761	0.384099
ANKRD9	0.0555447	0.730036	1.75491	1.61512e-56	1.69936	5.79698e-53
ANKS1A	-0.124913	0.435864	-0.0954525	0.545883	0.0294608	0.863616
ANKS3	0.180223	0.504962	-0.501058	0.0184909	-0.681281	0.000822306
ANKS6	0.262689	0.121899	-0.143404	0.414838	-0.406093	0.00666737
ANKUB1	0.0202075	0.988174	-0.605754	0.572837	-0.625961	0.54851
ANKZF1	0.144845	0.572007	-0.363715	0.077595	-0.50856	0.00886836
ANLN	-0.788663	0.12603	-0.432185	0.432124	0.356478	0.498449
ANO10	-0.138232	0.348199	0.557202	2.17929e-06	0.695434	1.30044e-09
ANO2	-0.378573	0.83886	-2.25601	0.0759507	-1.87744	0.128481
ANO3	-2.65965	6.51419e-24	-1.29017	6.12777e-06	1.36948	1.10796e-08
ANO4	-0.0094953	0.987402	-0.456778	0.299612	-0.447282	0.29981
ANO5	-0.639196	0.36591	3.00616	6.76284e-05	3.64535	5.05854e-07
ANO6	-0.873079	5.14956e-27	0.289744	0.00102275	1.16282	5.49343e-48
ANO7	0.584871	0.716048	-1.2502	0.300688	-1.83507	0.119581
ANO7L1	1.18614	0.300417	-0.240908	0.840463	-1.42705	0.163472
ANO8	-0.113269	0.623788	0.494706	0.00554113	0.607976	0.000386171
ANOS1	-1.59962	0.00302088	1.97792	0.00375446	3.57754	4.7968e-09
ANP32A	-0.533907	1.99419e-06	-0.454499	4.88207e-05	0.0794074	0.564783
ANP32AP1	-0.355583	0.610676	-0.329952	0.618982	0.0256311	0.972892
ANP32B	-0.14303	0.237071	-0.290209	0.00504273	-0.14718	0.185901
ANP32BP1	-0.660813	0.136451	-0.585937	0.176421	0.0748753	0.884005
ANP32D	-1.96421	0.0283414	-0.500649	0.656269	1.46356	0.0837646
ANP32E	-0.716492	0.0015965	-0.498386	0.0328297	0.218106	0.388205
ANPEP	0.80887	7.94761e-14	-1.33578	5.03197e-38	-2.14465	4.13895e-96
ANTKMT	0.180028	0.447678	0.258977	0.223366	0.0789489	0.746851
ANTXR1	0.405938	4.20688e-06	-0.148334	0.129795	-0.554272	3.69526e-11
ANTXR2	0.573749	4.20676e-10	-0.139394	0.18896	-0.713143	9.69706e-16
ANXA1	0.127616	0.263827	0.952884	4.30124e-27	0.825268	1.31943e-20
ANXA11	0.737427	2.08075e-13	0.146286	0.218886	-0.591141	3.48999e-09
ANXA2	1.05389	2.83941e-33	0.439138	1.52169e-06	-0.614754	4.61481e-12
ANXA2P1	3.12366	3.37595e-30	0.431391	0.0980126	-2.69227	9.12893e-23
ANXA2P2	0.784159	8.99927e-19	0.566159	2.25217e-10	-0.218	0.0252499
ANXA2P3	0.0827232	0.891325	-0.0757647	0.892704	-0.158488	0.758584
ANXA3	1.22473	0.0332884	-1.69811	9.06943e-05	-2.92284	6.73e-10
ANXA4	0.148017	0.327973	-0.731256	2.05742e-10	-0.879273	1.11566e-14
ANXA5	-0.0950423	0.44455	0.736591	1.41374e-15	0.831634	8.80699e-20
ANXA6	-0.240968	0.0297502	-0.229914	0.0336399	0.0110534	0.940132
ANXA7	0.114354	0.397614	0.247355	0.0308787	0.133002	0.279036
AOC2	0.178722	0.163342	2.10609	1.58785e-89	1.92737	8.70589e-75
AOC3	-0.207106	0.0318067	1.16072	5.98903e-46	1.36783	1.02195e-63
AOC4P	0.332279	0.00963608	1.12236	7.26346e-23	0.790086	9.6395e-12
AOPEP	0.669604	0.0130876	-0.0772536	0.819277	-0.746858	0.00319033
AOX1	-0.300933	0.00137609	-0.482051	3.31113e-08	-0.181118	0.0582026
AOX3P	-0.439668	0.835279	-3.34767	0.0107224	-2.90801	0.01877
AP000320.1	0.351399	0.815105	0.593698	0.658807	0.242298	0.865569
AP000354.1	1.77982	0.533921	-2.88968	0.083367	-4.6695	0.0278098
AP000357.1	-0.657914	0.411349	-1.19848	0.0775977	-0.540571	0.450925
AP000533.2	0.237236	0.850345	0.373214	0.743333	0.135978	0.909882
AP000547.1	-1.57579	0.0395156	0.390528	0.696871	1.96632	0.00696405
AP000688.1	1.77223	0.101831	-0.118811	0.923105	-1.89104	0.0599128
AP000704.1	0.0876063	0.945322	0.463271	0.670136	0.375665	0.730763
AP000769.1	0.549956	0.00584784	2.0809	1.4832e-27	1.53095	5.74132e-15
AP001062.1	-0.446601	0.341403	-1.12511	0.00283257	-0.678512	0.0784731
AP001324.1	-0.468494	0.000388141	-1.009	6.03935e-17	-0.540509	1.33556e-05
AP001347.1	-0.864044	0.232137	-0.449171	0.561067	0.414873	0.567139
AP001439.1	-0.736994	0.133539	-1.5989	8.88119e-05	-0.861907	0.0351597
AP001471.1	0.168843	0.795815	-0.896123	0.0511799	-1.06497	0.0168507
AP001599.1	-0.130374	0.953766	-1.51368	0.345076	-1.38331	0.379674
AP002982.1	1.85189	0.543485	-4.03455	0.0673567	-5.88644	0.0105886
AP006222.1	-0.853098	0.0216204	-0.204351	0.65378	0.648746	0.0728224
AP1AR	-0.475572	0.0316409	-0.518926	0.0138943	-0.0433537	0.873052
AP1B1	-0.347106	0.00222425	0.666824	2.39185e-10	1.01393	3.54677e-23
AP1G1	0.0643742	0.641355	0.384039	0.000149612	0.319665	0.0017402
AP1G2	0.940635	0.0138404	-0.663524	0.0598061	-1.60416	1.89225e-06
AP1M1	0.667016	9.54382e-09	0.489603	2.86822e-05	-0.177413	0.181729
AP1S1	0.215159	0.189942	-0.248971	0.101175	-0.46413	0.000784554
AP1S2	-0.405662	0.0410915	0.335505	0.0986018	0.741167	3.27791e-05
AP1S3	-0.66674	0.497312	0.120113	0.916591	0.786853	0.377067
AP2A1	-0.0676082	0.620602	-0.209874	0.0529145	-0.142266	0.204524
AP2A2	0.454553	0.00172956	0.306879	0.0384904	-0.147675	0.368067
AP2B1	0.133194	0.308571	0.071294	0.601733	-0.0618996	0.646778
AP2B1P1	-0.118141	0.856125	-0.3444	0.518623	-0.226259	0.678059
AP2M1	0.406557	5.0313e-05	0.0726256	0.561067	-0.333932	0.000742345
AP2S1	0.349152	0.001841	0.390104	0.00029629	0.0409517	0.774507
AP3B1	-0.139819	0.289949	-0.16384	0.181426	-0.0240212	0.870556
AP3B2	-0.986363	4.77343e-13	2.35605	4.21698e-58	3.34242	3.87553e-119
AP3D1	0.0544795	0.666663	0.156499	0.124095	0.102019	0.336402
AP3M1	-0.368724	0.00119658	0.180761	0.14621	0.549486	2.25727e-07
AP3M2	-0.0101344	0.975178	0.0512258	0.859486	0.0613602	0.82501
AP3S1	-0.069457	0.705428	-0.405732	0.00205739	-0.336275	0.0111349
AP3S2	0.284759	0.124187	0.662628	3.83579e-05	0.377869	0.0272515
AP4B1	0.00424243	0.985754	0.202544	0.252138	0.198301	0.253911
AP4E1	-0.338227	0.0699517	0.0370585	0.877617	0.375286	0.0307042
AP4M1	0.169065	0.47799	-0.0423467	0.871778	-0.211412	0.319807
AP4S1	-0.250681	0.566001	-0.809577	0.016065	-0.558897	0.102519
AP5B1	0.0321611	0.875622	0.367402	0.00931476	0.33524	0.0171113
AP5M1	-0.371163	0.00781262	0.366878	0.0083064	0.738041	5.99177e-09
AP5S1	0.265724	0.228479	0.703171	0.00016679	0.437446	0.0260715
AP5Z1	0.402218	0.0019788	0.876364	2.02192e-13	0.474146	0.000148378
APAF1	0.0666817	0.820177	-0.683016	0.000433589	-0.749698	8.70746e-05
APBA1	0.307634	0.489324	-0.169033	0.703604	-0.476667	0.211155
APBA2	-0.0672859	0.893365	-0.967246	0.00266056	-0.89996	0.00482349
APBA3	0.478608	0.0196702	0.400749	0.0483251	-0.077859	0.757334
APBB1	0.871734	1.27638e-06	-0.488381	0.00651283	-1.36011	7.00178e-16
APBB1IP	0.715324	3.57954e-16	2.20913	9.77572e-143	1.49381	1.26014e-64
APBB2	0.425487	5.7604e-05	-0.591847	1.51338e-09	-1.01733	3.62105e-26
APBB3	-0.234183	0.484679	-0.108397	0.758629	0.125785	0.705101
APC	-0.0874287	0.806753	0.47649	0.0802166	0.563919	0.0298289
APC2	1.5087	0.0964397	0.968226	0.275724	-0.540475	0.599816
APCDD1	0.666522	4.41346e-13	0.270172	0.00596379	-0.39635	2.51188e-05
APCDD1L	0.910349	0.00684391	-0.361655	0.298818	-1.272	3.44148e-05
APCDD1L-DT	-0.204049	0.822457	-0.545413	0.464972	-0.341363	0.654488
APEH	0.180263	0.176147	0.492116	1.15661e-05	0.311853	0.00762257
APEX1	-0.163291	0.162965	-0.1856	0.0915296	-0.0223089	0.870236
APEX2	-0.160865	0.388708	-0.583133	6.36466e-05	-0.422268	0.0044366
APH1A	0.559637	5.82636e-05	-0.167111	0.29222	-0.726748	3.35929e-08
APH1B	0.310152	0.113533	0.254282	0.187003	-0.05587	0.809138
API5	-0.107113	0.487497	-0.206352	0.117676	-0.0992385	0.487413
API5P1	-0.410972	0.227654	0.180608	0.630793	0.59158	0.0511296
APIP	-0.548425	0.00116258	0.178649	0.367491	0.727075	4.89176e-06
APLF	-0.554895	0.135366	-0.626508	0.0719898	-0.0716125	0.865819
APLN	0.956957	5.14389e-07	0.479794	0.0146559	-0.477162	0.0184212
APLP1	0.545338	0.152401	-0.485421	0.164584	-1.03076	0.00134076
APLP2	0.336238	0.000313486	-0.293541	0.00146269	-0.629779	2.32081e-13
APMAP	-0.490117	8.28398e-08	0.521367	6.72538e-09	1.01148	1.34545e-31
APOB	1.47772	5.12571e-10	0.851466	0.00034128	-0.626255	0.0153196
APOBEC3C	-0.908296	0.427714	-0.0772176	0.955187	0.831079	0.433706
APOBEC3F	0.875863	0.0683689	-0.588076	0.19053	-1.46394	0.00044453
APOBEC3G	1.33799	0.000854931	-0.477284	0.231132	-1.81528	9.03343e-07
APOC1	1.42816	1.42975e-60	5.43317	0	4.00502	0
APOC1P1	2.2935	1.03265e-41	5.14954	4.0849e-120	2.85604	2.26515e-35
APOD	2.01217	4.67189e-79	1.20033	1.44308e-30	-0.81184	3.18009e-13
APOE	0.810788	1.0638e-21	2.27256	4.04511e-169	1.46177	3.24236e-70
APOL1	0.783393	0.00269216	-0.731991	0.00250833	-1.51538	7.6099e-11
APOL2	0.231344	0.0263145	0.652841	8.72723e-13	0.421497	7.22761e-06
APOL3	0.56221	0.000237495	-0.291896	0.0628805	-0.854106	1.53361e-09
APOL4	-1.69595	0.00254388	-1.92746	0.000304331	-0.231507	0.704029
APOL6	-1.55695	1.74573e-72	-0.851554	4.52022e-22	0.7054	3.21248e-16
APOLD1	-0.818202	0.0587961	-0.748973	0.0772602	0.0692291	0.89288
APOO	0.0885504	0.781526	0.861252	0.000156167	0.772702	0.000720937
APOOL	-0.666498	1.43685e-06	0.405984	0.00618612	1.07248	6.17578e-16
APOOP5	0.341923	0.806182	1.42595	0.216392	1.08402	0.363116
APP	-0.0077143	0.954888	-0.455175	6.16124e-08	-0.447461	8.46257e-08
APPBP2	-0.527452	6.11576e-06	-0.269616	0.0306697	0.257836	0.0332738
APPL1	-0.347093	0.0250212	-0.225254	0.15952	0.121839	0.471662
APPL2	0.138992	0.334542	-0.179525	0.16811	-0.318517	0.00715484
APRT	-0.0552386	0.726262	0.103663	0.445862	0.158902	0.200193
APTR	0.154284	0.700219	-0.0153281	0.970612	-0.169613	0.636496
APTX	0.00684518	0.975229	0.389096	0.00772597	0.382251	0.00794554
AQP1	0.880319	0.385386	1.00151	0.290445	0.121193	0.918999
AQP11	-0.556773	0.0157272	0.655008	0.00473578	1.21178	1.05175e-08
AQP3	-1.24279	8.5799e-13	-1.39983	1.65577e-16	-0.157043	0.442394
AQP7	-0.452384	1.08489e-07	1.31572	4.96928e-59	1.76811	6.85334e-107
AQP7P2	-0.68267	0.00154362	1.24103	1.54696e-08	1.9237	3.09905e-20
AQP7P3	-0.357555	0.157525	1.02687	3.72957e-06	1.38442	9.52842e-11
AQP7P4	-0.22121	0.345155	1.05851	3.06743e-08	1.27972	7.01008e-12
AQR	-0.0023251	0.990007	-0.0115402	0.947798	-0.00921513	0.958908
AR	0.414975	0.0242599	1.32726	2.12722e-15	0.912287	1.2772e-07
ARAF	0.355417	0.00420259	0.560041	1.23269e-06	0.204624	0.114528
ARAP1	0.104987	0.419405	0.0311129	0.827343	-0.0738737	0.559129
ARAP3	1.30216	0.00784466	-1.05437	0.0114678	-2.35653	3.60131e-08
ARC	1.57806	0.387802	1.06783	0.545883	-0.510231	0.800057
ARCN1	0.0381644	0.76973	-0.282663	0.00209848	-0.320828	0.00033983
AREL1	0.0297042	0.865988	0.317892	0.00918158	0.288188	0.017718
ARF1	0.43846	5.56802e-06	0.315315	0.00126557	-0.123146	0.261702
ARF4	-0.0584302	0.659801	-0.292211	0.00289583	-0.233781	0.0184957
ARF4-AS1	-0.763381	0.47702	-0.0103675	0.994047	0.753014	0.446481
ARF4P1	0.432388	0.692196	0.832563	0.381848	0.400175	0.700486
ARF5	0.451541	0.00215904	-0.0440845	0.82055	-0.495625	0.000398304
ARF6	0.0854241	0.566311	-0.143555	0.265147	-0.228979	0.0527825
ARFGAP1	0.543582	4.8203e-06	-0.285032	0.0201248	-0.828613	1.10467e-13
ARFGAP2	0.145257	0.310024	0.548615	1.75348e-06	0.403358	0.000585989
ARFGAP3	0.0763344	0.670555	-0.255558	0.0662456	-0.331892	0.011974
ARFGEF1	-0.0551543	0.758991	0.0414676	0.81126	0.096622	0.526936
ARFGEF2	-0.341792	0.00698056	0.417734	0.000615835	0.759526	2.98433e-11
ARFIP1	-0.178931	0.290098	-0.27022	0.072908	-0.0912889	0.593733
ARFIP2	0.357602	0.0191783	0.141181	0.403483	-0.21642	0.165896
ARFRP1	0.415982	0.00547739	0.674042	1.24101e-06	0.258059	0.0969261
ARG2	-0.537596	0.344442	0.471804	0.418354	1.0094	0.0419795
ARGLU1	-0.65258	0.0844522	-1.05119	0.00199274	-0.398611	0.295803
ARHGAP1	0.596091	1.928e-07	-0.127862	0.348433	-0.723953	4.72301e-11
ARHGAP10	0.508591	0.00045338	0.232128	0.135539	-0.276463	0.0683841
ARHGAP11A	-0.596603	0.607078	-1.2256	0.199391	-0.628995	0.526435
ARHGAP11B	0.157308	0.920557	-1.52719	0.146811	-1.6845	0.103053
ARHGAP12	-0.255111	0.142108	-0.214324	0.209524	0.0407868	0.839103
ARHGAP17	0.491485	0.255228	0.173795	0.709803	-0.317689	0.460225
ARHGAP18	-0.644769	5.97712e-07	-0.279935	0.048106	0.364834	0.00547761
ARHGAP20	-0.369804	0.000918628	0.189827	0.114002	0.559632	7.07259e-08
ARHGAP21	0.107286	0.408491	-0.104186	0.398135	-0.211472	0.0514671
ARHGAP22	0.333617	0.156028	-0.427492	0.0405151	-0.761109	9.73825e-05
ARHGAP23	0.68359	2.25173e-08	-0.370613	0.00289231	-1.0542	9.48804e-20
ARHGAP24	-0.0786587	0.735155	-0.219072	0.239404	-0.140414	0.468259
ARHGAP26	0.247513	0.0969076	-0.945571	1.98716e-15	-1.19308	1.035e-23
ARHGAP27	1.00179	0.0383036	0.91349	0.0513179	-0.0882983	0.888493
ARHGAP27P1-BPTFP1-KPNA2P3	-0.100147	0.842007	-0.490104	0.190009	-0.389957	0.300041
ARHGAP28	-0.821048	1.33857e-06	-0.59249	0.00063052	0.228558	0.22023
ARHGAP29	-0.31122	0.0017362	-1.07624	9.8712e-35	-0.765025	3.02082e-18
ARHGAP29-AS1	1.60996	0.266732	-1.00742	0.40613	-2.61738	0.0313986
ARHGAP31	-0.703973	5.63404e-09	-0.00636623	0.972543	0.697607	3.48999e-09
ARHGAP32	-0.959843	4.46872e-10	0.00795445	0.973439	0.967798	1.29585e-10
ARHGAP33	-0.583096	0.175466	-0.210745	0.663324	0.372351	0.380832
ARHGAP35	0.423513	1.36985e-05	0.102974	0.371831	-0.320539	0.000958818
ARHGAP39	-0.0564351	0.899684	-0.239461	0.501194	-0.183026	0.610198
ARHGAP4	0.944559	0.210538	1.56171	0.0252036	0.61715	0.447225
ARHGAP42	-0.370055	0.129544	0.677457	0.00258974	1.04751	6.33575e-07
ARHGAP44	0.205018	0.724752	-0.358388	0.464234	-0.563406	0.211826
ARHGAP5	-0.288801	0.0574149	-0.156159	0.33241	0.132641	0.406055
ARHGAP5-AS1	0.330072	0.563046	0.312377	0.563825	-0.0176952	0.977676
ARHGAP6	-0.0146246	0.980893	-1.54106	1.42913e-05	-1.52644	1.47816e-05
ARHGDIA	0.421521	3.45344e-05	0.00902209	0.951246	-0.412499	2.97014e-05
ARHGDIB	1.27952	0.000600848	-0.995833	0.0021626	-2.27535	8.50224e-12
ARHGEF1	0.410162	0.0032219	-0.209582	0.150918	-0.619744	1.20222e-06
ARHGEF10L	0.687212	1.26486e-06	0.443198	0.00204602	-0.244015	0.121393
ARHGEF11	0.288882	0.0275322	0.312135	0.0128757	0.0232527	0.889343
ARHGEF12	0.106072	0.450477	0.208127	0.0842008	0.102054	0.434382
ARHGEF16	1.61323	4.9268e-12	2.71866	3.57589e-28	1.10544	5.39677e-05
ARHGEF17	0.805042	2.25631e-14	0.02077	0.893849	-0.784272	4.31462e-14
ARHGEF18	0.471791	0.0207766	0.23106	0.285748	-0.240731	0.263271
ARHGEF19	0.758577	0.0409009	-0.403716	0.278646	-1.16229	0.000429939
ARHGEF2	0.797244	1.7788e-20	1.19526	1.05135e-45	0.398012	8.25424e-06
ARHGEF25	1.05287	0.00269934	-1.28028	1.06975e-05	-2.33315	1.47922e-14
ARHGEF26	-0.727155	0.0409218	-1.11599	0.000467454	-0.388837	0.260698
ARHGEF28	-0.499942	0.0809057	0.554063	0.0531362	1.054	3.73177e-05
ARHGEF2-AS2	-1.52544	0.217154	-1.21944	0.322578	0.305998	0.813069
ARHGEF3	0.78933	4.82594e-05	0.774276	4.38766e-05	-0.0150535	0.958908
ARHGEF33	-0.256798	0.883579	-2.30888	0.0389957	-2.05208	0.0590881
ARHGEF35	-0.0281664	0.975229	0.211911	0.789953	0.240077	0.751048
ARHGEF35-AS1	-0.108154	0.873425	-0.514314	0.31585	-0.40616	0.429135
ARHGEF37	0.690825	0.00145074	1.42476	5.08298e-12	0.733932	0.000938997
ARHGEF4	0.255963	0.6335	-0.387256	0.399495	-0.643219	0.127751
ARHGEF40	0.125676	0.275217	0.591338	9.93882e-11	0.465663	4.81171e-07
ARHGEF5	-0.156528	0.665562	-0.320613	0.289701	-0.164086	0.611714
ARHGEF6	-0.704839	1.10136e-08	-0.250654	0.0710071	0.454185	0.000241773
ARHGEF7	-0.499928	5.13854e-07	-0.23622	0.0276937	0.263708	0.0101921
ARHGEF7-AS2	-2.94742	0.000225848	-0.645363	0.544808	2.30206	0.0016349
ARHGEF9	0.0205791	0.923981	0.323875	0.0331537	0.303295	0.0437948
ARID1A	0.0202284	0.909627	0.11106	0.430522	0.0908316	0.519486
ARID1B	0.17001	0.18975	0.218134	0.0679339	0.0481245	0.738394
ARID2	0.112201	0.607516	0.293622	0.100967	0.181421	0.336979
ARID3A	-0.0486114	0.811815	0.138848	0.410209	0.18746	0.232421
ARID3B	0.203628	0.692426	0.420864	0.336076	0.217236	0.644939
ARID4A	-0.238311	0.388465	-0.244954	0.348071	-0.00664299	0.984137
ARID4B	-0.436559	0.032512	-0.465346	0.0172983	-0.0287871	0.911858
ARID5A	0.697553	0.037593	0.583091	0.0770864	-0.114461	0.781913
ARID5B	0.277702	0.0180857	-0.228702	0.0484557	-0.506404	1.3472e-06
ARIH1	-0.250736	0.033187	-0.0212544	0.89064	0.229482	0.0420245
ARIH2	0.030709	0.873734	0.102199	0.518009	0.0714895	0.658243
ARIH2OS	0.127953	0.877731	0.539688	0.422532	0.411735	0.548013
ARL1	-0.0587981	0.693287	-0.166079	0.164489	-0.107281	0.388777
ARL10	-0.151056	0.441132	-0.0617448	0.768552	0.0893109	0.644939
ARL13B	-0.324365	0.364746	-0.814172	0.00506092	-0.489807	0.103536
ARL14EP	-0.159331	0.470479	-0.0835885	0.714911	0.0757424	0.733875
ARL14EPL	-3.45034	0.00557824	-2.48616	0.0553971	0.964184	0.36348
ARL15	-0.868787	3.17295e-05	-0.74798	0.000325569	0.120808	0.630606
ARL16	0.475533	0.0122019	0.337679	0.0784677	-0.137854	0.527357
ARL17A	-0.288357	0.355685	0.152522	0.643911	0.44088	0.106963
ARL17B	-0.36572	0.195563	0.192896	0.526417	0.558616	0.0260748
ARL2BP	0.239508	0.0812844	0.23631	0.0742788	-0.00319722	0.9865
ARL3	0.412107	0.0239956	0.00792767	0.973761	-0.40418	0.020105
ARL4A	-1.08793	7.81008e-07	-0.0983993	0.751956	0.989528	3.9e-06
ARL4C	0.527292	0.0476536	-1.08937	5.56393e-07	-1.61666	1.35012e-13
ARL4D	0.657901	0.00309685	0.114479	0.672689	-0.543422	0.0129978
ARL5A	-0.829103	8.70462e-06	-0.28335	0.18598	0.545753	0.0032922
ARL5B	-0.658956	0.000481915	-0.568435	0.00246371	0.090521	0.694601
ARL6	-0.0279955	0.936416	0.727879	0.00246351	0.755874	0.00136013
ARL6IP5	-0.173867	0.0621918	0.748593	1.8423e-21	0.92246	2.0042e-32
ARL6IP6	-0.103037	0.754236	-0.518809	0.0307231	-0.415771	0.0855551
ARL8A	0.536284	3.06639e-05	0.639545	2.5221e-07	0.103261	0.511053
ARL8B	-0.20197	0.0826637	0.139231	0.242202	0.341201	0.000924342
ARL9	-1.40153	0.381466	-2.59485	0.0504106	-1.19332	0.345633
ARMC1	-0.301217	0.0720498	0.274899	0.0977504	0.576116	9.39315e-05
ARMC10	0.118237	0.630274	-0.0203866	0.937948	-0.138624	0.527369
ARMC10P1	-0.0943892	0.847232	0.403102	0.304389	0.497491	0.178958
ARMC12	-0.455265	0.664987	-1.08814	0.198266	-0.632871	0.467938
ARMC2	-0.410812	0.174286	-0.729128	0.00538543	-0.318316	0.25985
ARMC5	0.568588	0.00698056	0.778172	9.23625e-05	0.209584	0.382039
ARMC6	-0.0121459	0.954154	0.367104	0.00952764	0.37925	0.00624864
ARMC7	0.511028	0.0625331	0.159431	0.606087	-0.351597	0.20038
ARMC8	-0.691665	5.41874e-11	-0.0334567	0.827557	0.658208	2.03414e-10
ARMC9	0.00756985	0.984721	-0.711782	0.00496365	-0.719352	0.00396382
ARMCX1	0.242503	0.165121	-0.182747	0.286351	-0.42525	0.00480872
ARMCX2	0.348085	0.0994656	-1.63327	1.54552e-24	-1.98135	4.03626e-34
ARMCX3	-0.365404	0.00618376	-0.799695	2.168e-11	-0.434291	0.000452259
ARMCX4	-0.268693	0.500004	-1.03604	0.000580293	-0.767346	0.0115491
ARMCX5-GPRASP2	-0.703106	0.133565	-0.906937	0.0341195	-0.203831	0.679339
ARMCX6	0.11843	0.650751	-0.204348	0.360307	-0.322778	0.115353
ARMCX7P	-0.137745	0.691697	-0.195028	0.526573	-0.0572827	0.864527
ARMH1	-0.179009	0.84907	-1.4855	0.0172422	-1.30649	0.0336762
ARMH3	-0.0181073	0.928662	0.7505	8.54708e-09	0.768607	2.75132e-09
ARMH4	-0.190331	0.650868	-0.627674	0.0527193	-0.437343	0.186353
ARMT1	-0.393346	0.0187895	0.482147	0.00282446	0.875493	5.08579e-09
ARNT	0.63022	3.82501e-07	0.238622	0.0789455	-0.391598	0.00202493
ARNT2	1.08352	0.000113893	0.731385	0.00904688	-0.352137	0.275224
ARNTL	-0.233699	0.195709	-0.0437517	0.838678	0.189947	0.273263
ARNTL2	-1.5739	8.19008e-10	-0.294117	0.373633	1.27978	2.62334e-07
ARPC1B	0.989068	0.217497	0.422954	0.611663	-0.566114	0.49258
ARPC2	0.0301822	0.82408	-0.179672	0.0733319	-0.209854	0.029018
ARPC3	0.292524	0.464993	0.0123666	0.977957	-0.280157	0.450124
ARPC3P1	0.0896041	0.909261	-0.0700647	0.925128	-0.159669	0.815258
ARPC3P3	-0.0576252	0.817381	0.225106	0.255886	0.282731	0.130671
ARPC3P5	0.179486	0.691206	0.0165993	0.971809	-0.162887	0.694032
ARPC4	0.418335	0.414178	0.410968	0.398593	-0.0073669	0.990895
ARPC5	0.467792	8.00222e-05	-0.0942123	0.513407	-0.562004	6.26366e-07
ARPC5L	0.165916	0.320623	0.293363	0.045083	0.127447	0.431494
ARPP19	-0.317373	0.000961409	0.190067	0.0611472	0.507439	1.28771e-08
ARRB1	0.69103	9.32146e-11	2.32894	2.21273e-108	1.63791	4.39509e-53
ARRB2	-0.0916131	0.838579	0.203635	0.602707	0.295248	0.410252
ARRDC1-AS1	0.433942	0.0557532	0.367193	0.0994451	-0.0667485	0.809401
ARRDC2	1.66313	5.57745e-17	-0.211652	0.344685	-1.87478	3.45424e-22
ARRDC3	-0.19702	0.191284	0.713855	1.62755e-08	0.910874	1.42801e-13
ARRDC3-AS1	-0.244762	0.719305	0.166639	0.804938	0.411402	0.479891
ARRDC4	0.831901	3.69216e-12	1.16621	2.8231e-23	0.334306	0.0108763
ARSA	0.415474	0.001539	0.114475	0.455477	-0.300999	0.0217174
ARSB	0.0434965	0.812881	-0.369941	0.00350362	-0.413437	0.000823205
ARSD	0.306659	0.0730165	0.569098	0.000203473	0.262439	0.119581
ARSG	-0.40624	0.265121	0.0519605	0.90681	0.458201	0.169588
ARSJ	0.0343499	0.910314	-1.10544	1.45395e-09	-1.13979	3.67227e-10
ARSK	-0.124664	0.638294	-0.510248	0.0102934	-0.385584	0.0558962
ARSL	0.37106	0.757408	-1.7942	0.0232235	-2.16526	0.00620456
ARV1	-0.207653	0.360016	-0.112895	0.632516	0.0947577	0.682831
ARVCF	-0.279203	0.600044	-0.382272	0.421482	-0.103068	0.844232
ASAH1	-1.37956	3.25838e-71	0.38073	4.05402e-06	1.76029	1.87694e-116
ASAH2	-0.254991	0.792902	0.364116	0.685798	0.619107	0.441727
ASAH2B	-0.451068	0.249646	-0.0721614	0.878615	0.378906	0.307848
ASAP1	-0.184187	0.128182	-0.548144	5.17627e-08	-0.363957	0.000415798
ASAP2	0.501009	0.00381426	0.0140708	0.952778	-0.486938	0.00344881
ASAP3	0.511803	0.000689927	-0.313568	0.0412114	-0.82537	2.72429e-09
ASB1	0.0246651	0.893202	-0.0264073	0.877321	-0.0510724	0.743798
ASB13	0.183341	0.364746	-0.0226232	0.924243	-0.205965	0.262448
ASB16-AS1	0.121262	0.765749	-0.441047	0.153497	-0.56231	0.0562406
ASB3	0.155036	0.586565	-0.28897	0.22493	-0.444006	0.0446699
ASB5	0.0153774	0.994438	-2.14789	0.110811	-2.16326	0.102383
ASB6	0.441217	0.00839747	0.143383	0.451313	-0.297833	0.0783842
ASB7	0.34166	0.116428	0.251557	0.245936	-0.0901029	0.715683
ASB8	0.174767	0.332331	0.594341	4.89582e-05	0.419573	0.00546952
ASB9	1.6838	0.20345	-0.710167	0.552868	-2.39397	0.0370615
ASCC1	0.0154655	0.944425	0.1267	0.470695	0.111234	0.522661
ASCC2	0.0546275	0.719966	0.643754	7.1324e-10	0.589126	1.74276e-08
ASCC3	-0.222522	0.0533704	-0.549052	3.21434e-08	-0.32653	0.00147884
ASF1A	0.0786737	0.759516	0.309435	0.122434	0.230761	0.260938
ASF1B	-0.921021	0.0961043	0.518352	0.409899	1.43937	0.00480482
ASGR1	-0.495199	0.634392	-0.74323	0.41514	-0.24803	0.801218
ASH1L	-0.146418	0.331407	-0.017628	0.922301	0.12879	0.366607
ASH1L-AS1	0.129362	0.879344	0.926469	0.156597	0.797107	0.225556
ASH2L	-0.734621	7.44263e-13	0.0814921	0.549865	0.816113	4.0639e-16
ASIC1	0.585148	0.000196845	1.25005	3.60387e-17	0.664898	2.07667e-05
ASIC3	0.595144	0.362433	0.661106	0.278278	0.0659614	0.932468
ASIC4-AS1	0.114044	0.876665	-0.435525	0.447584	-0.549569	0.311777
ASIP	1.30793	0.393335	-0.574635	0.686949	-1.88256	0.15215
ASL	0.216532	0.298116	0.174695	0.392049	-0.0418371	0.857223
ASMTL	0.911232	0.00294651	-0.00258462	0.995188	-0.913817	0.00186275
ASMTL-AS1	-1.03556	0.277708	-1.17825	0.182677	-0.142693	0.888342
ASNSD1	-0.182606	0.634095	0.0374281	0.928701	0.220034	0.519928
ASPA	-0.931982	3.70117e-15	-1.03779	4.19969e-19	-0.105806	0.462525
ASPH	-0.341297	0.00144471	0.47822	2.14687e-06	0.819518	2.55798e-17
ASPHD1	0.00444923	0.994724	-0.955794	0.0193863	-0.960243	0.0168708
ASPHD2	0.32031	0.764322	-1.11418	0.156849	-1.43449	0.0590591
ASPM	0.210656	0.763392	-1.77749	7.11852e-05	-1.98815	8.43367e-06
ASPN	-0.48743	0.264586	-4.15254	6.27046e-46	-3.66512	1.07848e-40
ASPRV1	0.896269	0.456494	-0.413439	0.722966	-1.30971	0.204996
ASPSCR1	0.0774899	0.734231	0.414558	0.0144742	0.337068	0.0495639
ASS1	-0.846489	2.02173e-18	-0.208987	0.0583726	0.637502	4.11108e-11
ASS1P10	-0.685446	0.0380229	-0.361646	0.309352	0.3238	0.343212
ASS1P11	-1.05761	3.79007e-05	-0.211377	0.516746	0.84623	0.000720348
ASS1P12	-0.489782	0.505642	-0.457554	0.514668	0.0322271	0.96885
ASS1P13	-1.43091	2.77081e-12	-0.591791	0.00895137	0.839123	3.15972e-05
ASS1P14	-1.07197	2.28699e-05	-0.474098	0.0921612	0.597871	0.0183388
ASS1P3	-0.726915	3.23944e-06	-0.182242	0.3303	0.544673	0.00042483
ASS1P7	-1.19047	0.0282569	-0.187915	0.791451	1.00256	0.0538069
ASS1P9	-1.069	2.96445e-05	-0.713772	0.00727716	0.355233	0.190257
ASTE1	-0.223422	0.516856	-0.0983885	0.786607	0.125033	0.712488
ASTN2	0.57063	0.0148287	0.265793	0.286063	-0.304837	0.215533
ASXL1	0.262876	0.0424655	-0.142842	0.290535	-0.405717	0.000477719
ASXL2	-0.162353	0.299528	0.0518777	0.767068	0.21423	0.125158
ATAD1	-0.144148	0.318084	0.0703758	0.645167	0.214524	0.0903599
ATAD2	-0.648993	0.000839554	-0.397766	0.0515129	0.251228	0.225561
ATAD2B	-0.938399	1.37851e-06	-0.263208	0.251265	0.675192	0.000451782
ATAD3A	-0.215935	0.164548	-0.0250919	0.895665	0.190843	0.197059
ATAD3B	-0.543093	0.000796665	-0.727572	1.7004e-06	-0.184479	0.288821
ATAD3C	-0.0260707	0.977835	0.0196778	0.98133	0.0457485	0.958038
ATAD5	-0.575458	0.628174	-0.482602	0.672101	0.092856	0.940231
ATE1	-0.102064	0.576985	0.263746	0.0813788	0.36581	0.00967921
ATE1-AS1	0.196551	0.87208	-0.768329	0.40615	-0.96488	0.274856
ATF1	-0.127204	0.637791	-0.274659	0.221506	-0.147455	0.536575
ATF2	-0.270153	0.0592115	0.433174	0.00102196	0.703328	1.46698e-08
ATF3	0.471463	0.125292	1.04115	0.000139841	0.569683	0.0541468
ATF4	0.251454	0.00689146	0.204004	0.0285855	-0.0474503	0.672288
ATF4P4	1.23325	0.00164872	-0.0580357	0.912128	-1.29129	0.000561488
ATF5	0.278521	0.00757016	0.0878405	0.465739	-0.190681	0.0692835
ATF6	-0.102166	0.522649	0.0733009	0.644014	0.175467	0.197947
ATF6B	0.421512	0.264202	-0.433576	0.202304	-0.855088	0.00615881
ATF7	0.0437028	0.9716	0.119873	0.9159	0.0761706	0.946918
ATF7IP	-0.125547	0.420662	0.0233133	0.895206	0.148861	0.289917
ATF7IP2	-0.934176	0.101776	-0.419974	0.50724	0.514202	0.36669
ATG10	0.0906917	0.749151	0.437751	0.0409185	0.347059	0.110261
ATG101	0.296163	0.118725	0.0173855	0.941917	-0.278777	0.120658
ATG12	-0.462467	0.00154474	-0.34473	0.020112	0.117737	0.482329
ATG13	0.386039	0.00119772	0.500682	9.54662e-06	0.114643	0.39921
ATG14	0.35594	0.0380421	0.0324579	0.883594	-0.323482	0.0495639
ATG16L1	0.287783	0.191284	0.114222	0.632911	-0.17356	0.433123
ATG16L2	0.218074	0.662318	-0.0564027	0.913695	-0.274477	0.53312
ATG2A	0.499968	0.000272258	0.810467	4.06539e-10	0.3105	0.0304295
ATG2B	0.0902903	0.6057	0.219492	0.12898	0.129202	0.398604
ATG3	-0.231602	0.11875	-0.0520189	0.768272	0.179583	0.212689
ATG4A	0.0250157	0.913039	0.732775	7.56485e-07	0.707759	1.60247e-06
ATG4B	0.390782	0.00235056	0.352047	0.00534321	-0.0387352	0.816305
ATG4C	-0.46726	0.0552405	-0.256647	0.32204	0.210612	0.407141
ATG4D	0.197194	0.445297	0.72308	0.000499077	0.525886	0.0140945
ATG5	-0.170106	0.346737	0.133439	0.460571	0.303546	0.0502461
ATG7	0.354322	0.0461673	0.472169	0.00426544	0.117846	0.555194
ATG9A	0.681156	2.21424e-07	0.880156	4.68051e-12	0.199	0.185858
ATG9B	1.555	2.14529e-12	6.06423	5.23804e-41	4.50923	1.44536e-22
ATIC	0.00943595	0.959614	-0.0121609	0.943257	-0.0215968	0.893632
ATL1	0.0480189	0.957976	-0.726176	0.256215	-0.774195	0.214282
ATL2	-0.195769	0.172693	1.31822	1.58338e-29	1.51399	5.27643e-39
ATL3	-0.15546	0.214636	0.26362	0.0178909	0.419081	5.33163e-05
ATM	-0.417879	0.208336	-0.625486	0.0362463	-0.207607	0.543122
ATMIN	-0.172004	0.172582	0.172638	0.155167	0.344642	0.00144412
ATN1	0.296897	0.00252901	0.342662	0.000273615	0.0457651	0.70664
ATOH8	0.536735	0.00614249	0.32952	0.102654	-0.207215	0.33831
ATOX1	0.211285	0.189346	0.544729	6.60325e-05	0.333444	0.0199809
ATP10A	-0.0208168	0.885235	0.809733	1.20345e-19	0.83055	8.93638e-21
ATP10D	-0.0619495	0.764106	-0.663259	1.34849e-06	-0.601309	1.13509e-05
ATP11A	0.0142126	0.951552	-0.271367	0.0947784	-0.28558	0.0707331
ATP11B	-0.624761	3.07222e-08	-0.0742386	0.618527	0.550523	7.00965e-07
ATP11C	-0.507873	0.000158313	-0.579562	7.14542e-06	-0.0716888	0.663707
ATP13A1	0.0515279	0.758991	0.428586	0.000286568	0.377059	0.00146047
ATP13A2	0.510912	0.00112118	0.731027	7.95993e-07	0.220115	0.198899
ATP13A3	-0.316667	0.00638303	0.176415	0.15372	0.493082	3.77887e-06
ATP1A1	0.841764	6.0397e-18	0.0403804	0.770305	-0.801384	8.8191e-17
ATP1A1-AS1	-0.0613701	0.927682	-0.413505	0.434372	-0.352135	0.502715
ATP1A2	1.77052	1.979e-56	2.38734	5.455e-99	0.616821	5.20013e-07
ATP1A4	2.66527	4.93689e-05	4.17826	8.85746e-08	1.51299	0.110269
ATP1B1	1.42799	8.34901e-24	0.743947	1.27339e-07	-0.684046	4.521e-06
ATP1B3	0.0716051	0.632119	0.370671	0.000879289	0.299066	0.00806315
ATP1B3P1	-0.597942	0.47205	-0.237145	0.79228	0.360796	0.65532
ATP23	-0.644082	0.0160412	1.28006	1.90174e-06	1.92415	3.94714e-14
ATP2A1-AS1	-0.440256	0.75115	-1.28644	0.229024	-0.846184	0.430329
ATP2A2	0.238126	0.0137556	0.136191	0.180642	-0.101934	0.326866
ATP2B1	-0.066163	0.692196	-0.567927	7.75359e-07	-0.501764	1.27722e-05
ATP2B1-AS1	0.246053	0.716844	0.271013	0.664376	0.0249598	0.972188
ATP2B4	0.216522	0.0181221	1.11469	1.8551e-45	0.898163	8.29699e-30
ATP2C1	-0.115141	0.306443	0.314102	0.000771334	0.429244	1.60247e-06
ATP2C2-AS1	0.439167	0.81108	-0.858479	0.567636	-1.29765	0.360744
ATP5F1A	-0.192836	0.0408112	0.626732	1.07574e-14	0.819568	9.43348e-25
ATP5F1AP1	-1.79673	0.169076	0.873119	0.597487	2.66985	0.0358614
ATP5F1AP10	-2.5065	0.117844	-0.304933	0.889554	2.20157	0.135184
ATP5F1AP2	-0.910933	0.0417778	-0.0246242	0.967801	0.886309	0.036602
ATP5F1AP3	0.0299272	0.969404	0.543539	0.36765	0.513612	0.387452
ATP5F1AP7	-0.374721	0.63897	1.1409	0.102055	1.51562	0.0193156
ATP5F1B	-0.107861	0.382945	1.14614	9.8568e-36	1.254	8.66975e-43
ATP5F1C	-0.117948	0.383933	0.561744	1.03283e-07	0.679692	4.88513e-11
ATP5F1CP1	0.435105	0.700931	0.2	0.858775	-0.235105	0.830181
ATP5F1D	0.0722768	0.673913	0.286837	0.0296594	0.21456	0.11111
ATP5F1E	0.183572	0.148303	0.386731	0.000430602	0.203159	0.0842785
ATP5F1EP2	0.113794	0.674782	0.387133	0.0710216	0.273339	0.217575
ATP5IF1	0.181097	0.332878	-0.0785075	0.691232	-0.259605	0.112986
ATP5MC1	-0.398237	0.018096	-0.306179	0.0718558	0.0920574	0.636496
ATP5MC2	-0.157745	0.321194	-0.28742	0.0374186	-0.129675	0.39128
ATP5MC2P2	0.239246	0.877846	-0.626497	0.617046	-0.865743	0.465204
ATP5MC2P4	-0.916538	0.0997415	-0.854046	0.11448	0.0624924	0.924624
ATP5MC3	-0.0888821	0.513565	0.847112	1.24526e-17	0.935994	1.59284e-21
ATP5MDP1	-1.42366	0.371715	-1.87853	0.18684	-0.454865	0.762304
ATP5ME	-0.132902	0.421486	0.160905	0.2945	0.293807	0.0320349
ATP5MFP2	-0.940303	0.226744	0.50236	0.567833	1.44266	0.0411452
ATP5MGP2	-1.30263	0.0077903	0.952047	0.0940764	2.25468	2.72035e-06
ATP5MJ	-0.148265	0.341005	0.205775	0.147229	0.35404	0.00593383
ATP5MK	0.0233317	0.905351	0.514991	5.90076e-05	0.49166	0.00011471
ATP5PB	-0.327838	0.00111353	0.402891	3.0934e-05	0.730729	1.62141e-15
ATP5PBP6	-0.309164	0.785339	0.723517	0.477382	1.03268	0.265611
ATP5PBP7	-0.681299	0.678863	-0.354293	0.831171	0.327005	0.835155
ATP5PD	-0.0143888	0.931485	0.430508	7.99456e-05	0.444897	3.57839e-05
ATP5PDP2	1.84154	0.238556	-0.896458	0.500675	-2.738	0.0404064
ATP5PDP4	-0.352809	0.141997	0.508799	0.0239323	0.861609	2.9845e-05
ATP5PF	-0.208411	0.203842	0.744924	3.43154e-08	0.953334	4.78097e-13
ATP5PFP1	-2.01626	0.00252488	1.16891	0.180169	3.18517	5.92982e-06
ATP6AP1	0.105257	0.437039	0.414027	9.80988e-05	0.308771	0.0044366
ATP6AP1L	-0.0150574	0.97554	-0.0497255	0.912587	-0.0346681	0.938469
ATP6AP2	-0.0766586	0.5387	-0.329453	0.000529675	-0.252795	0.00885293
ATP6V0A1	0.189226	0.207691	1.0013	1.72485e-16	0.812074	3.6975e-11
ATP6V0A2	-0.32858	0.0603462	0.0195533	0.933164	0.348133	0.0336546
ATP6V0B	0.340083	0.0206431	1.14807	7.76084e-19	0.807983	9.2965e-10
ATP6V0D1	0.137164	0.377074	0.561567	4.33199e-06	0.424403	0.000655864
ATP6V0D1-DT	-0.403722	0.553501	-0.619323	0.298413	-0.215602	0.740272
ATP6V0E1	0.326026	0.00344448	0.773214	1.8934e-14	0.447188	1.90689e-05
ATP6V0E2	0.0311114	0.911523	0.55525	0.00362552	0.524139	0.00576233
ATP6V0E2-AS1	0.419968	0.606885	1.22459	0.07635	0.804621	0.271721
ATP6V1A	0.0254962	0.86314	0.769023	2.17172e-16	0.743527	1.75549e-15
ATP6V1B2	-0.102879	0.483086	0.110283	0.42525	0.213162	0.0810975
ATP6V1C1	-0.331791	0.0193953	0.270103	0.0603616	0.601894	2.53448e-06
ATP6V1D	-0.166483	0.211413	0.718441	3.79064e-11	0.884925	1.05211e-16
ATP6V1E1	0.167487	0.138384	0.791534	1.34379e-17	0.624046	2.62964e-11
ATP6V1E1P1	-1.30009	0.00489213	0.767632	0.156122	2.06773	4.03699e-06
ATP6V1E2	-0.107421	0.768185	0.967498	0.000302132	1.07492	3.83877e-05
ATP6V1F	0.0949969	0.538463	0.104984	0.467071	0.00998673	0.953829
ATP6V1FNB	0.851322	0.268924	0.120226	0.89064	-0.731096	0.320147
ATP6V1G1	-0.443675	3.54007e-05	0.6604	2.16737e-10	1.10407	3.68381e-28
ATP6V1H	0.151109	0.319301	0.596828	9.50682e-07	0.445719	0.000344453
ATP7B	-0.0888551	0.796002	-0.0281358	0.935494	0.0607193	0.848394
ATP8A1	-0.987037	0.0159702	0.396695	0.416828	1.38373	0.000341155
ATP8B1	0.269986	0.17309	-0.195719	0.313882	-0.465705	0.00640146
ATP8B2	0.927501	5.3909e-14	-0.7571	2.4924e-10	-1.6846	2.16817e-46
ATP8B3	1.29481	0.0647	0.00664152	0.99429	-1.28817	0.0516534
ATP8B4	-0.133782	0.835507	0.877558	0.0785619	1.01134	0.0336806
ATP8B5P	0.358519	0.796864	0.921061	0.440192	0.562541	0.65545
ATP9A	-0.038737	0.762449	1.0009	6.04012e-33	1.03964	1.28817e-35
ATP9B	0.118198	0.603634	0.243213	0.207417	0.125015	0.548689
ATPAF1	-0.0363341	0.822192	0.945123	2.75407e-19	0.981457	6.80623e-21
ATPAF2	-0.184283	0.382314	0.472258	0.00814557	0.656542	9.79981e-05
ATPSCKMT	-0.160851	0.473694	0.506158	0.00619367	0.66701	0.000148258
ATR	-1.42011	1.26649e-29	-0.0711905	0.69419	1.34892	1.71844e-27
ATRAID	0.394061	0.00159339	0.245775	0.057812	-0.148286	0.279527
ATRIP	0.455476	0.0863584	0.134567	0.652228	-0.320909	0.224009
ATRN	-0.111857	0.366001	-0.114628	0.326956	-0.00277093	0.985502
ATRNL1	-0.337605	0.849506	2.99761	0.0877821	3.33522	0.0471461
ATRX	-0.972918	0.0173954	-0.11273	0.831091	0.860188	0.0298495
ATXN1	0.231642	0.162965	-0.183935	0.254254	-0.415577	0.00363154
ATXN10	-0.00654053	0.969844	0.155178	0.221349	0.161718	0.189051
ATXN1-AS1	0.437572	0.81475	-1.35351	0.324174	-1.79109	0.181073
ATXN2	-0.205504	0.153373	0.294057	0.026275	0.499561	4.14552e-05
ATXN3	-0.117861	0.637191	0.0596682	0.814958	0.177529	0.409934
ATXN7	0.0284906	0.910981	-0.081064	0.711199	-0.109555	0.593552
ATXN7L1	-0.0296423	0.921871	0.0978973	0.709286	0.12754	0.604696
ATXN7L2	0.330726	0.387694	-0.561658	0.0791362	-0.892384	0.00308619
ATXN7L3	0.454172	0.000201299	0.0600326	0.702119	-0.39414	0.000991712
ATXN7L3-AS1	-0.249382	0.759083	-0.239071	0.754924	0.0103106	0.990736
ATXN7L3B	0.226809	0.0628337	0.0809162	0.553645	-0.145892	0.234787
AUH	-0.408529	0.0149931	0.287838	0.100983	0.696367	5.482e-06
AUP1	0.0539634	0.719247	0.332481	0.00219791	0.278518	0.010912
AURKA	-0.0979566	0.846526	0.709905	0.0625286	0.807862	0.0270601
AURKAIP1	0.295632	0.0184259	0.737131	4.15048e-11	0.441499	0.000143525
AUTS2	0.094976	0.649042	-0.198047	0.25322	-0.293023	0.0689966
AVEN	0.0610454	0.798745	0.308838	0.0876435	0.247792	0.176455
AVIL	-0.505518	0.422248	-0.776615	0.158805	-0.271098	0.654548
AVL9	-0.421786	0.00488366	0.136719	0.435229	0.558505	6.64898e-05
AVPI1	-0.311708	0.0896756	0.252583	0.173896	0.564291	0.000505284
AVPR1A	0.583484	0.0131977	2.35774	1.64316e-24	1.77425	6.55192e-14
AWAT2	-2.30689	0.0190103	1.31224	0.326425	3.61913	0.000608178
AXIN1	0.557585	0.00010041	0.182473	0.254927	-0.375112	0.00984548
AXIN2	1.06168	3.02064e-07	-0.0121682	0.967074	-1.07385	9.75532e-08
AXL	1.17609	7.01089e-18	-0.652015	1.63203e-06	-1.8281	9.54365e-44
AZGP1	0.509292	2.17776e-07	2.58095	1.99671e-152	2.07165	5.41363e-97
AZGP1P1	0.898157	0.00134435	2.86009	1.78594e-22	1.96194	1.15295e-10
AZI2	-0.319895	0.00995624	0.53463	3.30728e-06	0.854525	9.1709e-15
AZIN1	-0.144142	0.192316	0.425471	4.24808e-06	0.569613	2.1274e-10
AZIN2	-0.578775	0.261848	-0.600606	0.217035	-0.0218311	0.97166
B2M	0.274091	0.00785711	0.345627	0.000391292	0.0715357	0.548481
B3GALNT1	-0.724284	0.034616	-1.91945	2.04282e-11	-1.19517	2.08294e-05
B3GALNT2	0.0111254	0.968584	-0.466956	0.0111213	-0.478081	0.00810073
B3GALT2	0.766927	0.0464584	-1.41295	5.35806e-06	-2.17988	5.31731e-12
B3GALT4	0.60181	0.59015	-0.439397	0.668554	-1.04121	0.260938
B3GALT6	0.149794	0.364174	0.196832	0.190119	0.0470375	0.791439
B3GALT9	-0.0137294	0.982237	0.376194	0.423006	0.389923	0.39128
B3GAT3	0.0147591	0.946636	0.340061	0.0233338	0.325302	0.0279827
B3GAT3P1	-0.675018	0.401028	-0.11165	0.905723	0.563368	0.45623
B3GLCT	0.426059	0.0942947	0.174826	0.525253	-0.251233	0.334666
B3GNT2	-0.22215	0.213831	-0.181042	0.303399	0.041108	0.838206
B3GNT5	-0.873663	0.0309047	0.503339	0.267525	1.377	0.000257247
B3GNT8	1.78664	0.00642458	0.320301	0.658693	-1.46633	0.0239173
B3GNT9	0.437474	0.0105699	-0.559243	0.000338987	-0.996716	2.90186e-11
B3GNTL1	-0.182961	0.763392	-0.159835	0.782134	0.0231261	0.970293
B4GALNT1	1.55894	7.6475e-06	1.41804	2.94696e-05	-0.140909	0.770439
B4GALNT3	-2.87494	0.0980598	0.0615754	0.980508	2.93652	0.0737474
B4GALNT4	-2.00888	0.258904	-2.53448	0.114413	-0.525598	0.742044
B4GALT1	0.365534	0.00337531	-0.476753	4.25214e-05	-0.842287	4.14364e-14
B4GALT1-AS1	-0.243106	0.651478	0.162907	0.763519	0.406012	0.379843
B4GALT2	0.195694	0.162863	-0.391229	0.00113525	-0.586923	3.29698e-07
B4GALT3	0.0934189	0.682072	0.150391	0.452715	0.0569721	0.795131
B4GALT4	-0.193428	0.363208	-0.576502	0.000665315	-0.383073	0.0276302
B4GALT5	0.0879183	0.531138	-0.415798	8.10314e-05	-0.503716	9.75515e-07
B4GALT6	-0.797389	0.241507	0.774932	0.277922	1.57232	0.0102046
B4GALT7	0.088937	0.642464	-0.140472	0.401238	-0.229409	0.131536
B4GAT1	0.47104	0.00357412	0.180928	0.312158	-0.290112	0.0801836
B9D1	0.603803	0.0151837	0.45358	0.0680845	-0.150223	0.609685
B9D2	-0.215023	0.768804	0.194082	0.784296	0.409105	0.510291
BAALC	1.63637	3.13873e-06	1.47036	1.62301e-05	-0.16601	0.733016
BAALC-AS1	0.900153	0.00275636	0.60487	0.0457119	-0.295282	0.391467
BABAM2	0.12135	0.584112	0.113	0.591441	-0.00834986	0.972892
BACE1	0.177259	0.169308	-0.181826	0.136883	-0.359085	0.00108391
BACE1-AS	0.164734	0.682397	0.0180639	0.966205	-0.14667	0.692494
BACE2	0.34591	0.308623	-0.474619	0.107198	-0.820528	0.00281004
BACH1	0.494142	0.00312589	-0.257141	0.137036	-0.751282	8.89422e-07
BAD	1.04436	1.59644e-13	0.586163	4.47792e-05	-0.458198	0.00233971
BAG1	0.442392	0.000975175	0.861886	4.66859e-12	0.419494	0.00156195
BAG2	-0.0751603	0.751139	0.00700047	0.976766	0.0821608	0.699469
BAG3	0.531707	1.02345e-07	0.37058	0.000245831	-0.161127	0.150974
BAG4	-0.445724	0.00440032	-0.149246	0.409206	0.296478	0.0582845
BAG5	-0.680759	2.0218e-10	0.312315	0.0076369	0.993074	1.24524e-21
BAG6	0.432577	0.0074795	0.647132	1.82409e-05	0.214555	0.217433
BAHCC1	0.462844	0.00375914	-0.0839759	0.664232	-0.54682	0.000266134
BAHD1	0.448709	0.000536391	0.947723	4.26779e-15	0.499013	8.70172e-05
BAIAP2	1.0996	3.27999e-09	0.856558	3.27706e-06	-0.243047	0.273376
BAIAP2-DT	0.265745	0.268931	-0.241505	0.286331	-0.50725	0.0121738
BAIAP2L1	0.338354	0.523504	-1.34323	0.000366086	-1.68159	7.44453e-06
BAIAP2L2	-0.47276	0.764658	-0.0119143	0.994508	0.460845	0.747362
BAK1	0.489969	0.0224289	0.384761	0.0724735	-0.105209	0.680596
BAMBI	0.78673	2.25504e-06	0.160719	0.413478	-0.626011	0.000157274
BANF1	0.248197	0.109676	0.289166	0.0471983	0.0409694	0.82362
BANF1P3	0.11507	0.717999	0.265566	0.317941	0.150497	0.594906
BANK1	-1.72856	1.54595e-35	1.19389	9.15761e-14	2.92245	4.71761e-86
BANP	0.165937	0.530058	0.0594214	0.831131	-0.106516	0.679945
BAP1	0.304261	0.0150726	0.652528	6.91183e-09	0.348267	0.00341466
BARD1	-0.829477	0.0980443	-0.346932	0.535679	0.482545	0.333373
BASP1	0.797431	5.36444e-15	-0.111092	0.376214	-0.908523	7.57788e-20
BASP1-AS1	0.710337	0.606316	-0.221273	0.874142	-0.93161	0.436813
BAX	0.553147	0.000324811	-0.790636	2.01617e-08	-1.34378	2.64428e-22
BAZ1A	-0.816841	6.01682e-08	-0.610231	6.58168e-05	0.206609	0.218787
BAZ1B	0.0803984	0.590579	0.0456832	0.76265	-0.0347152	0.816571
BAZ2A	0.174595	0.143878	0.748222	2.90706e-14	0.573627	9.03039e-09
BAZ2B	-0.286472	0.224314	-0.357937	0.0985313	-0.0714657	0.782947
BBC3	0.907859	5.10015e-08	-0.328594	0.0601611	-1.23645	5.47115e-15
BBIP1	-0.285315	0.211328	0.271524	0.226107	0.556839	0.00468884
BBOF1	-0.0744583	0.87086	-0.163308	0.67718	-0.0888495	0.825982
BBOX1	-2.84929	2.17237e-30	-0.842127	0.00355908	2.00716	3.01718e-18
BBS10	0.0453234	0.865082	-0.454258	0.0121009	-0.499581	0.00463153
BBS12	0.132849	0.792264	-0.575494	0.122273	-0.708343	0.0473417
BBS2	-0.243238	0.110902	-0.315476	0.0248424	-0.0722373	0.667602
BBS4	0.291383	0.150245	0.159114	0.452443	-0.132269	0.535164
BBS7	-0.571914	0.00844603	-0.49918	0.0204234	0.0727336	0.784297
BBS9	0.162153	0.539292	-0.219009	0.350729	-0.381163	0.0739197
BBX	-0.0459666	0.800672	-0.358974	0.00467412	-0.313007	0.0136638
BCAM	1.0779	0.000225027	-0.127461	0.720869	-1.20536	1.40342e-05
BCAP31	0.345152	0.000149372	1.26223	6.11378e-52	0.917078	1.07359e-27
BCAP31P1	-0.157458	0.795882	0.755428	0.115207	0.912886	0.0445603
BCAP31P2	-0.70101	0.53384	0.274207	0.826007	0.975217	0.333103
BCAR1	0.668387	2.00402e-05	0.434698	0.00641398	-0.233689	0.180805
BCAR3	-0.250798	0.0278579	0.272362	0.0138182	0.52316	2.39157e-07
BCAS2	-0.0526437	0.842007	0.413059	0.0302957	0.465703	0.011318
BCAS2P2	-0.275301	0.755806	-0.297507	0.716467	-0.0222062	0.980343
BCAS3	0.556278	0.0004405	0.667752	1.09773e-05	0.111473	0.565638
BCAS4	0.795523	0.0255525	-0.881986	0.00406029	-1.67751	3.33747e-08
BCAT1	-0.434636	1.68212e-05	-1.25352	1.36246e-42	-0.818887	4.22301e-19
BCAT2	0.146199	0.427046	-0.256603	0.105042	-0.402803	0.00604222
BCCIP	-0.749399	8.38937e-09	-0.409661	0.00278005	0.339738	0.0119865
BCDIN3D	0.0620959	0.863651	0.232416	0.42577	0.17032	0.567348
BCDIN3D-AS1	0.0334179	0.969404	0.319906	0.660431	0.286489	0.69121
BCHE	-0.228641	0.710318	-2.71061	4.72054e-13	-2.48196	1.45428e-11
BCKDHB	-1.32669	1.92495e-37	0.252485	0.0394831	1.57917	5.87004e-53
BCKDK	0.69024	1.78399e-09	1.22261	3.25129e-28	0.532366	5.55391e-06
BCL10	0.324244	0.193229	-0.365467	0.105523	-0.689711	0.000905175
BCL11A	-0.357585	0.745295	-1.09722	0.195183	-0.739639	0.388861
BCL2	-0.40171	0.0645502	2.09478	6.18024e-24	2.49649	2.24836e-34
BCL2L1	0.622957	1.12599e-07	-0.126371	0.366565	-0.749328	3.14593e-11
BCL2L11	-0.0679716	0.811707	-0.596905	0.00208163	-0.528933	0.0062563
BCL2L12	0.327417	0.374255	0.0921391	0.819905	-0.235278	0.511053
BCL2L13	0.0238958	0.883376	0.376184	0.00045219	0.352289	0.000958818
BCL2L14	0.651396	0.319406	-0.37776	0.555814	-1.02916	0.0666481
BCL2L2	-0.698514	0.422352	-0.665154	0.424568	0.0333597	0.972908
BCL2L2-PABPN1	-1.31085	1.8789e-05	-0.634791	0.0598061	0.676058	0.0270703
BCL3	1.00603	2.09939e-06	0.218491	0.372267	-0.787537	0.00020359
BCL6	-0.00327358	0.985314	-0.0104528	0.94992	-0.00717921	0.965911
BCL7A	-0.245871	0.448313	1.05317	9.66733e-05	1.29905	5.95032e-07
BCL7B	0.577252	2.05855e-05	0.614825	3.03672e-06	0.0375736	0.838841
BCL7C	0.28438	0.494894	-0.804519	0.0115205	-1.0889	0.000427998
BCL9	0.407577	0.0372483	0.16213	0.44987	-0.245447	0.220362
BCL9L	0.31631	0.00119631	-0.195857	0.0522411	-0.512166	1.23457e-08
BCLAF1	-0.601974	2.1076e-05	-0.525488	0.000186119	0.0764861	0.667602
BCLAF1P1	-0.593994	0.486427	-0.391997	0.648948	0.201997	0.815878
BCLAF1P2	-0.381238	0.0205191	-0.130851	0.488071	0.250387	0.128597
BCLAF3	-0.322898	0.291091	-0.795705	0.00148508	-0.472806	0.0689963
BCO2	-0.521604	0.640304	-1.17114	0.193287	-0.649536	0.48129
BCOR	0.667251	0.00107441	0.290857	0.182754	-0.376393	0.0777132
BCORL1	0.550828	0.00178965	0.0505392	0.826007	-0.500289	0.00352524
BCORP1	-0.723765	0.420662	-0.820739	0.32347	-0.0969741	0.919684
BCR	-0.169855	0.275894	0.580483	5.44412e-06	0.750339	1.40488e-09
BCRP2	0.156521	0.901953	0.213872	0.854554	0.0573503	0.962717
BCS1L	-0.293257	0.164842	-0.251745	0.223292	0.0415127	0.864724
BCYRN1	1.18143	2.78252e-07	1.34442	2.24485e-09	0.162995	0.591346
BDH1	-0.699742	0.0777315	-1.13645	0.00118386	-0.436705	0.248602
BDH2	0.103382	0.765749	-0.438181	0.0925892	-0.541563	0.0294485
BDH2P1	-0.190854	0.646467	-0.200354	0.605471	-0.00949934	0.983455
BDNF	0.110401	0.821062	-1.6691	1.83601e-08	-1.7795	2.00852e-09
BDNF-AS	-0.459865	0.272574	-0.420965	0.298316	0.0388997	0.936487
BDP1	-0.945593	0.00176712	-0.221278	0.553636	0.724315	0.0143817
BEAN1	0.752303	0.396898	0.688914	0.41682	-0.0633889	0.952807
BECN1	-0.0397065	0.809775	0.0386175	0.803346	0.0783241	0.572751
BEND3	-0.0135643	0.981158	0.304864	0.499803	0.318428	0.465603
BEND6	-0.0397766	0.921547	-1.13002	4.82192e-06	-1.09024	9.03892e-06
BEND7	-0.107214	0.745121	0.403154	0.12262	0.510368	0.0381312
BEST1	-0.157738	0.313865	0.84573	1.90189e-11	1.00347	4.98657e-16
BET1	-0.345328	0.0570754	-0.213751	0.256259	0.131576	0.499926
BET1-AS1	-2.83482	0.0985652	-1.44286	0.452543	1.39196	0.362425
BET1L	0.25138	0.0761905	-0.186613	0.185855	-0.437993	0.000432608
BEX3	0.658288	6.20083e-11	-0.213184	0.0545164	-0.871472	2.916e-19
BEX4	-0.140774	0.73093	-1.29594	1.32685e-06	-1.15517	1.44022e-05
BFAR	0.0675765	0.705608	-0.0574099	0.734859	-0.124986	0.401372
BFSP1	0.100694	0.894937	0.258159	0.694476	0.157466	0.814978
BGN	0.378257	0.00495732	-1.03256	2.5741e-18	-1.41082	2.24799e-33
BHLHE40	2.01285	1.72994e-79	4.06271	1.49857e-240	2.04986	9.36068e-58
BHLHE40-AS1	1.48227	0.162348	1.25235	0.217887	-0.229921	0.859891
BHLHE41	-1.42097	1.58536e-20	0.452514	0.0113876	1.87349	1.70919e-34
BHMT	0.284255	0.818169	1.69936	0.0932815	1.41511	0.168782
BHMT2	-0.0100665	0.953641	1.45152	1.48817e-42	1.46159	3.07446e-43
BICC1	0.984538	1.21041e-16	-0.37469	0.00195052	-1.35923	2.03597e-32
BICD1	-0.211516	0.540196	-0.667023	0.0137162	-0.455507	0.100575
BICD2	0.20189	0.124761	-0.204279	0.100814	-0.406169	0.000310625
BICDL1	0.569715	0.710318	4.73165	0.0162975	4.16194	0.0357092
BICRAL	0.350512	0.090491	-0.233635	0.254927	-0.584148	0.00125341
BID	-0.120473	0.579777	-0.21724	0.242963	-0.0967676	0.63392
BIN1	0.259004	0.0220353	0.611681	1.1741e-09	0.352677	0.000785029
BIN3	0.377004	0.0480241	-0.140557	0.500206	-0.517561	0.00269041
BIRC2	-0.333017	0.0264353	-0.45167	0.00114398	-0.118653	0.46621
BIRC3	-0.547734	0.553808	-0.113168	0.913181	0.434566	0.617227
BIRC5	0.466681	0.661632	0.711895	0.457284	0.245214	0.819762
BIRC6	-0.101768	0.47476	-0.0189584	0.905689	0.0828095	0.540409
BLCAP	-0.391794	8.57253e-05	-0.104784	0.374816	0.28701	0.00389488
BLM	-1.19818	0.109755	-0.0947304	0.925052	1.10345	0.117861
BLMH	0.265584	0.0575122	0.201131	0.150873	-0.0644532	0.690392
BLNK	-0.926782	0.471815	0.521257	0.716245	1.44804	0.211762
BLOC1S2	0.339406	0.0216622	0.449778	0.00113447	0.110372	0.508167
BLOC1S4	0.0563448	0.862414	-0.0498207	0.871138	-0.106166	0.701159
BLOC1S5-TXNDC5	-0.631777	0.437085	-0.527388	0.507241	0.10439	0.904194
BLVRA	0.12161	0.430833	1.16143	4.61491e-23	1.03982	1.17531e-18
BLVRB	0.0839357	0.643019	1.14162	2.04847e-19	1.05768	7.09144e-17
BLZF1	-0.201731	0.388552	-0.0630136	0.807206	0.138718	0.542635
BMERB1	0.892058	0.00024319	-0.135629	0.64475	-1.02769	8.21105e-06
BMF	1.25428	0.00138073	1.54472	4.84697e-05	0.290439	0.559487
BMI1	-0.621497	0.000202656	-0.44036	0.0101081	0.181137	0.329791
BMP1	0.321572	0.00727335	-0.325914	0.00467287	-0.647487	1.59536e-09
BMP2K	0.275915	0.116621	0.20441	0.24405	-0.0715044	0.720204
BMP4	1.37245	7.47575e-06	0.476464	0.140534	-0.895981	0.00448036
BMP6	1.65316	3.0824e-07	-0.185775	0.617967	-1.83894	3.09061e-09
BMP8A	1.44096	0.207143	0.575385	0.620936	-0.865574	0.46043
BMPER	-0.133121	0.389285	-0.817924	1.68371e-12	-0.684803	3.78675e-09
BMPR1A	0.0411199	0.83886	0.640102	2.26667e-06	0.598982	9.49805e-06
BMPR1AP1	0.31294	0.381008	0.875312	0.00358595	0.562371	0.0774062
BMPR1AP2	0.383111	0.299962	1.0106	0.00142048	0.627489	0.0630666
BMPR1B	-2.05585	0.0299671	-2.61227	0.00268922	-0.556426	0.52118
BMPR2	-0.259467	0.0350371	-0.221509	0.069135	0.0379583	0.799174
BMS1	-0.260912	0.0503237	-0.0266711	0.877321	0.234241	0.0669708
BMS1P1	-0.546758	0.289445	-0.654921	0.167415	-0.108163	0.845284
BMS1P10	-0.314882	0.174097	1.06004	2.27015e-07	1.37493	3.74627e-12
BMS1P13	0.243627	0.839902	-0.0869684	0.940502	-0.330596	0.753624
BMS1P15	0.178775	0.890204	-0.64305	0.523787	-0.821825	0.393018
BMS1P16	-0.889192	0.415857	-0.510952	0.652914	0.378239	0.729131
BMS1P23	0.126976	0.822457	0.221793	0.657947	0.0948166	0.857168
BMS1P4-AGAP5	-0.491101	0.722506	-1.04405	0.357197	-0.552946	0.636496
BMS1P7	-1.49742	0.287748	-2.10385	0.0910287	-0.60643	0.635129
BMS1P8	-1.68546	0.145113	-1.56822	0.162011	0.117232	0.926402
BMT2	0.36462	0.0537244	-0.065024	0.774838	-0.429644	0.013669
BMX	-0.727123	0.0565617	-0.527597	0.174044	0.199526	0.63449
BNC1	0.539001	0.00538917	-0.20278	0.332196	-0.741782	3.08035e-05
BNC2	0.00931769	0.967435	-0.367645	0.0131073	-0.376963	0.0094899
BNC2-AS1	-0.678881	0.287035	-0.0377829	0.96254	0.641098	0.281269
BNIP1	-0.22082	0.42856	0.120598	0.678836	0.341418	0.160584
BNIP2	-0.0263737	0.920511	0.113064	0.607199	0.139438	0.501511
BNIP3	-0.374629	0.000858675	0.330495	0.00343611	0.705124	1.09802e-11
BNIP3L	-0.173251	0.116855	0.28332	0.00427342	0.456572	9.54004e-07
BNIP3P1	-0.450245	0.00838446	0.519676	0.00211428	0.969921	4.98206e-10
BNIPL	0.746151	0.704654	-1.3263	0.375683	-2.07245	0.157753
BOC	1.00217	3.68858e-11	-0.215372	0.202462	-1.21754	7.86499e-17
BOD1	0.160842	0.257357	-0.137762	0.31411	-0.298604	0.0132802
BOD1L1	-0.374372	0.304102	-0.350364	0.317175	0.0240079	0.956362
BOK	0.0546114	0.681338	1.3072	2.30704e-48	1.25258	1.65119e-44
BOK-AS1	-0.222884	0.779091	0.98385	0.131431	1.20673	0.0494556
BOLA1	0.255321	0.345644	0.685735	0.00250225	0.430414	0.0729108
BOLA2B	0.0797074	0.742525	0.117063	0.587273	0.037356	0.87246
BOLA3	0.0705264	0.761597	0.528905	0.00149952	0.458379	0.00625886
BOLA3-AS1	0.263616	0.498464	-0.096532	0.812893	-0.360148	0.290803
BOP1	-0.139926	0.420147	-0.105554	0.538423	0.0343714	0.853198
BORA	-0.172441	0.755277	-0.483483	0.271823	-0.311041	0.493447
BORCS5	0.302692	0.626236	0.0275748	0.967074	-0.275117	0.632665
BORCS6	0.345101	0.0883348	1.05927	1.69368e-09	0.714165	8.76947e-05
BPGM	0.255025	0.215128	0.123331	0.570125	-0.131694	0.534234
BPHL	-1.05556	1.76937e-18	0.217415	0.138139	1.27298	8.44209e-27
BPI	0.659511	0.445972	7.81606	3.16895e-06	7.15655	2.07731e-05
BPNT1	-0.470943	0.0030799	-0.257085	0.130384	0.213858	0.20131
BPNT2	-1.07555	4.72403e-41	-0.012313	0.923612	1.06324	7.76742e-41
BPTF	-0.420031	0.00355463	-0.305097	0.0378952	0.114934	0.483314
BRAF	-0.140777	0.453316	0.385694	0.0135217	0.526471	0.000362776
BRAP	0.147505	0.452215	0.227678	0.191984	0.0801733	0.685556
BRAT1	0.159292	0.266393	0.640949	3.14987e-08	0.481656	4.58858e-05
BRCA1	-0.64199	0.0536436	-0.137058	0.736789	0.504932	0.117048
BRCA2	-0.196653	0.842295	-0.645303	0.409156	-0.44865	0.570657
BRCC3	-0.175101	0.410447	0.0789234	0.727061	0.254025	0.173586
BRD1	0.356955	0.0110813	-0.0590984	0.73245	-0.416053	0.00154295
BRD2	0.427493	0.00224369	0.81669	3.27357e-10	0.389198	0.00542172
BRD3	0.48722	0.000132203	-0.121543	0.41191	-0.608763	4.20405e-07
BRD3OS	0.527477	0.000606493	-0.0683123	0.725816	-0.595789	4.58858e-05
BRD4	0.392131	0.0017911	0.0818822	0.591788	-0.310248	0.012442
BRD7	0.0707472	0.749936	-0.0349224	0.874729	-0.10567	0.581699
BRD7P2	-0.292676	0.185709	-0.0366312	0.892784	0.256045	0.222577
BRD7P3	0.276724	0.901048	-1.17013	0.481248	-1.44686	0.369359
BRD7P5	0.58147	0.545262	0.178948	0.858542	-0.402522	0.667327
BRD8	0.0792003	0.692358	-0.528572	0.000154485	-0.607772	9.04656e-06
BRD9	0.352714	0.017789	-0.208345	0.17091	-0.561059	2.79089e-05
BRF1	0.221333	0.132438	0.22471	0.109706	0.00337688	0.986424
BRF2	0.520301	0.00226171	0.821224	2.99741e-07	0.300923	0.0977186
BRI3	0.528252	1.42907e-07	0.145749	0.205763	-0.382503	0.000146379
BRI3BP	-0.0107627	0.962312	0.79774	2.16006e-08	0.808503	1.0747e-08
BRICD5	0.678231	0.301203	0.0706265	0.925946	-0.607605	0.327316
BRINP2	-1.22739	0.0176424	0.854466	0.154443	2.08186	3.28275e-05
BRIP1	-0.548535	0.367695	-0.813724	0.130112	-0.26519	0.657316
BRIX1	0.572978	0.000120246	0.0124899	0.952778	-0.560488	0.000101832
BRK1	-0.171533	0.155647	-0.0382877	0.788295	0.133245	0.255873
BRMS1	0.334897	0.0476388	0.486999	0.00174356	0.152102	0.402067
BRMS1L	-0.274964	0.316417	-0.109757	0.713674	0.165207	0.543601
BROX	-0.638456	0.000278187	-0.149386	0.484568	0.48907	0.00480872
BRPF1	0.39978	0.0196977	0.292767	0.0902868	-0.107013	0.590388
BRPF3	0.0446385	0.805878	0.0403527	0.813471	-0.00428576	0.981337
BRSK1	-0.257841	0.683374	-0.95122	0.0438718	-0.693379	0.144688
BRSK2	0.151615	0.835715	-0.017496	0.980368	-0.169111	0.79667
BRWD1	-0.440164	0.0112011	-0.309062	0.0818689	0.131102	0.501448
BRWD1-AS2	0.141842	0.919167	1.74787	0.111039	1.60602	0.140974
BRWD3	-0.0388738	0.909217	-0.211724	0.426584	-0.172851	0.516463
BSDC1	0.509208	4.27796e-07	0.59717	1.00644e-09	0.087962	0.477001
BSG	-0.0654716	0.637858	0.125645	0.290178	0.191117	0.0803892
BSN	0.868996	0.320594	-0.234056	0.79943	-1.10305	0.154748
BST1	0.538736	0.0639154	-1.15192	8.70262e-07	-1.69066	7.61431e-13
BST2	0.580618	0.329184	0.701257	0.203742	0.120639	0.858316
BTAF1	-0.475985	0.00613988	-0.344104	0.0520477	0.131882	0.504121
BTBD1	-0.268759	0.015885	-0.00419276	0.977957	0.264567	0.0129393
BTBD10	-0.208466	0.234081	-0.477165	0.00112016	-0.2687	0.0814323
BTBD10P1	0.0317024	0.980659	-0.45192	0.662301	-0.483622	0.630089
BTBD11	0.90481	0.154222	-1.68728	0.000343598	-2.59209	1.58402e-07
BTBD19	0.412984	0.25017	-0.456541	0.15372	-0.869525	0.00327377
BTBD2	0.348955	0.00196161	-0.331585	0.00239111	-0.68054	2.63848e-11
BTBD3	0.0101478	0.975061	-0.249863	0.285748	-0.260011	0.254054
BTBD6	0.11231	0.438026	0.676049	8.91863e-10	0.563739	4.0448e-07
BTBD7	-0.0685411	0.742895	-0.0385627	0.851	0.0299784	0.881156
BTBD8	0.037661	0.945524	-0.521728	0.178651	-0.559389	0.137461
BTBD9	0.0712633	0.779681	0.0375253	0.881618	-0.033738	0.889484
BTC	-1.43631	0.171026	2.05995	0.11267	3.49626	0.00213558
BTD	-0.552339	3.33089e-07	0.810854	2.06613e-14	1.36319	4.63461e-40
BTF3	-0.22042	0.0525002	-0.512384	2.2151e-07	-0.291963	0.00470284
BTF3L4	-0.146698	0.395538	-0.194009	0.215498	-0.0473112	0.795333
BTF3L4P1	-0.18847	0.74504	0.4649	0.346485	0.65337	0.150686
BTF3L4P3	-1.28298	0.342856	-0.978086	0.470852	0.304891	0.825919
BTF3P13	-0.18844	0.602648	-0.579084	0.0408106	-0.390644	0.179153
BTF3P2	-0.0932197	0.941304	-1.23425	0.154612	-1.14103	0.181227
BTF3P4	0.15538	0.885235	-0.607198	0.467971	-0.762578	0.337401
BTF3P5	-0.79892	0.0124432	-0.987193	0.000951281	-0.188272	0.59302
BTF3P7	-0.900222	0.111459	-0.49597	0.409206	0.404252	0.489293
BTF3P8	-1.00275	0.335427	-0.510896	0.644092	0.491849	0.635129
BTF3P9	-0.263178	0.783043	-1.39258	0.0490527	-1.1294	0.112402
BTG1	0.474034	3.65724e-07	-0.0816325	0.478378	-0.555666	5.93155e-10
BTG2	0.493414	1.54796e-05	0.0669749	0.644887	-0.426439	0.000145378
BTG3	-0.480468	0.0280995	-0.119954	0.648444	0.360514	0.0929795
BTN2A1	0.244879	0.25033	-0.231419	0.247843	-0.476298	0.00789624
BTN2A2	0.379985	0.391597	-0.247332	0.567725	-0.627316	0.0964979
BTN2A3P	-0.446485	0.338863	-1.18569	0.00144794	-0.739209	0.0512131
BTN3A1	0.346644	0.0389576	-0.277916	0.0878636	-0.62456	2.28147e-05
BTN3A2	0.433307	0.000635012	0.505726	3.31638e-05	0.072419	0.645447
BTN3A3	0.340392	0.0254051	0.179072	0.264927	-0.16132	0.318379
BTRC	-0.292793	0.0751354	0.148168	0.406553	0.44096	0.00288057
BUB1	-0.544112	0.555991	-0.995841	0.199835	-0.451729	0.581331
BUB3	-0.062427	0.732917	-0.436681	0.000644477	-0.374254	0.00353744
BUB3P1	0.567905	0.668518	-0.711268	0.523956	-1.27917	0.220594
BUD13	-0.0258182	0.942184	0.221612	0.428179	0.247431	0.35657
BUD23	0.144903	0.353523	0.308196	0.0206992	0.163293	0.255877
BUD31	0.304171	0.0533671	0.138132	0.416998	-0.166039	0.307596
BVES	0.270266	0.223946	-0.461404	0.0149114	-0.73167	4.66837e-05
BVES-AS1	0.9157	0.234294	-1.22826	0.0440659	-2.14396	0.000453634
BX005266.2	-1.17509	0.427197	-0.24468	0.887851	0.930414	0.502879
BX322234.1	0.329418	0.340034	0.619729	0.0402875	0.290311	0.386783
BX322639.1	-1.15337	0.048753	-0.204894	0.784694	0.948478	0.0902259
BX679664.1	-1.63565	0.275031	-1.35952	0.358803	0.276135	0.858168
BYSL	-0.186104	0.306817	0.0901764	0.642052	0.27628	0.0846555
BZW1	-0.46818	3.02859e-07	-0.28045	0.00311208	0.187731	0.0551633
BZW1-AS1	-1.89703	0.10253	-1.34386	0.260815	0.553174	0.637364
BZW1P1	-0.507878	0.55032	-0.438745	0.593615	0.0691335	0.939346
BZW2	0.0144433	0.944262	0.256339	0.077827	0.241896	0.0916801
C10orf143	0.0983121	0.833935	0.112802	0.794676	0.0144897	0.974925
C10orf67	0.421021	0.791397	-0.769323	0.550069	-1.19034	0.329413
C10orf88	-0.430818	0.0799027	-0.145432	0.605584	0.285386	0.241366
C10orf90	-1.74526	0.000478986	-0.818275	0.145496	0.926989	0.0562406
C10orf95-AS1	-0.45903	0.159218	0.612658	0.0522815	1.07169	0.000166549
C11orf1	-0.0781481	0.811707	0.642969	0.00694448	0.721117	0.0017748
C11orf24	0.216049	0.151817	-0.44472	0.000538703	-0.660769	8.34837e-08
C11orf45	-0.00493499	0.998549	-1.93996	0.223292	-1.93502	0.215863
C11orf49	0.550546	0.00626396	0.162662	0.478419	-0.387884	0.055623
C11orf58	-0.388894	0.000459216	-0.0242804	0.875961	0.364613	0.00070782
C11orf65	-0.303862	0.695473	0.490063	0.489755	0.793925	0.211155
C11orf68	0.464199	0.000259698	0.0267026	0.87907	-0.437496	0.000391867
C11orf71	-0.172913	0.579825	1.05052	1.54511e-05	1.22343	2.31471e-07
C11orf80	-0.219611	0.599538	0.218206	0.587352	0.437817	0.211314
C11orf87	1.12249	2.52545e-09	-0.444576	0.0177717	-1.56707	1.62777e-18
C11orf95	-0.199682	0.0937595	0.470789	6.31258e-06	0.670471	2.48484e-11
C12orf29	-0.479584	0.0185803	-0.384527	0.0601768	0.0950578	0.689639
C12orf4	-0.333932	0.0326757	0.288843	0.0674043	0.622775	8.97075e-06
C12orf43	0.171088	0.486626	0.0347859	0.897809	-0.136302	0.560547
C12orf45	-1.22232	7.42949e-14	-0.724573	2.14928e-05	0.497749	0.00271942
C12orf57	0.90432	4.05302e-08	-0.548018	0.000723142	-1.45234	7.65211e-21
C12orf60	0.564654	0.320248	-0.0168669	0.979508	-0.581521	0.266666
C12orf65	0.0300941	0.933025	-0.0731294	0.820161	-0.103224	0.733016
C12orf66	-0.362695	0.201978	0.500092	0.0645892	0.862787	0.000416937
C12orf73	-0.483186	0.0552889	-0.444528	0.0709792	0.0386584	0.899972
C12orf75	0.299583	0.156691	-0.930922	3.39059e-08	-1.2305	1.7297e-13
C12orf76	0.482021	0.15181	-0.0742863	0.851321	-0.556307	0.0702978
C14orf119	0.155723	0.340765	0.0637957	0.716233	-0.091927	0.57362
C14orf132	0.436902	0.0023961	-0.94824	8.16446e-14	-1.38514	4.28434e-28
C14orf178	-0.144881	0.924977	-0.664168	0.597436	-0.519287	0.67757
C14orf180	-0.170104	0.119493	2.71491	1.91186e-185	2.88501	7.59986e-210
C14orf28	-0.756242	0.00574032	-0.324154	0.290158	0.432087	0.117693
C14orf39	-0.415637	0.768804	0.452069	0.740434	0.867705	0.469509
C14orf93	-0.125437	0.777843	-0.892694	0.00361549	-0.767257	0.0122152
C15orf39	0.382431	0.00592648	0.84146	3.25809e-11	0.459028	0.000591017
C15orf40	0.152732	0.517831	-0.0319784	0.901481	-0.18471	0.382578
C15orf61	0.241237	0.159991	0.128242	0.476363	-0.112995	0.530253
C15orf65	0.612317	0.291494	0.840133	0.114566	0.227816	0.721964
C16orf70	0.078026	0.749349	0.0526345	0.823621	-0.0253915	0.916424
C16orf71	-0.37463	0.62127	-0.355113	0.62078	0.0195175	0.980975
C16orf72	-0.0632564	0.698116	-0.0921834	0.523956	-0.028927	0.854164
C16orf74	0.251392	0.439951	-0.0851843	0.805906	-0.336576	0.241328
C16orf86	1.09858	0.0021717	0.365388	0.348317	-0.733194	0.0453361
C16orf87	-0.632246	0.0132719	0.103133	0.755332	0.735379	0.00222105
C16orf89	1.12335	2.57303e-10	2.45279	7.9382e-40	1.32943	1.21435e-11
C16orf91	-0.0436803	0.894937	0.443985	0.0621015	0.487666	0.0336806
C16orf95-DT	-0.693399	0.40632	1.00623	0.226908	1.69963	0.0208295
C17orf100	0.414156	0.281556	1.53292	3.64342e-06	1.11876	0.0011243
C17orf107	0.501942	0.692648	-1.5414	0.086557	-2.04334	0.0215307
C17orf114	0.4766	0.655076	0.480114	0.630999	0.00351369	0.997956
C17orf58	0.475188	0.0940162	-0.475097	0.0667007	-0.950284	8.03035e-05
C17orf67	0.404024	0.307163	-0.957079	0.00188879	-1.3611	7.0759e-06
C17orf75	-0.067717	0.862414	-0.0567637	0.878159	0.0109533	0.976874
C17orf80	-0.139113	0.509792	-0.0753336	0.727634	0.0637792	0.763832
C17orf97	0.18149	0.64679	0.480438	0.140747	0.298947	0.386526
C17orf99	-2.03867	0.0257029	-0.659608	0.551848	1.37907	0.109244
C18orf21	-0.164856	0.611793	0.124148	0.698175	0.289004	0.29416
C18orf25	-0.330408	0.09009	0.225046	0.264391	0.555454	0.00134015
C18orf32	-0.205012	0.764584	-1.04756	0.0318477	-0.842545	0.0836318
C18orf54	0.394223	0.535633	-0.604668	0.25753	-0.998891	0.0455225
C19orf12	-0.595275	3.71443e-12	0.663463	8.55794e-15	1.25874	4.0057e-52
C19orf18	-0.926062	0.0893039	0.00124356	0.998904	0.927305	0.0703672
C19orf25	0.246345	0.174944	0.421645	0.00908818	0.1753	0.334434
C19orf44	0.465726	0.121644	-0.0358478	0.924243	-0.501573	0.0722708
C19orf47	0.174806	0.572226	0.540473	0.0305937	0.365666	0.160447
C19orf48	-0.299211	0.158891	-1.21013	7.04348e-13	-0.910919	6.64148e-08
C19orf53	0.144439	0.356522	0.0596133	0.721858	-0.0848255	0.588738
C19orf54	0.406833	0.0670047	0.659918	0.00110864	0.253085	0.27335
C19orf73	1.30357	0.217506	1.57453	0.114381	0.27096	0.832402
C1D	-0.027513	0.939865	0.0160671	0.963434	0.0435802	0.893217
C1DP1	-0.0192603	0.969487	0.239075	0.556819	0.258335	0.509529
C1DP5	-0.187571	0.823178	2.43802	0.000527351	2.62559	0.000130475
C1GALT1	-0.286093	0.0482379	0.00865443	0.964863	0.294748	0.0306697
C1GALT1C1	-0.0724383	0.859506	-0.955131	0.000285888	-0.882693	0.000738204
C1orf109	0.126242	0.556745	0.10994	0.594889	-0.0163017	0.94537
C1orf112	0.160974	0.740401	0.201582	0.647197	0.0406072	0.934189
C1orf115	-0.158537	0.662666	1.59532	1.46854e-08	1.75385	2.32749e-10
C1orf122	1.02008	3.27055e-14	0.968962	2.957e-13	-0.0511134	0.789057
C1orf131	-0.175948	0.556306	0.00856714	0.979508	0.184515	0.498478
C1orf159	-0.0118131	0.974875	-0.239186	0.391817	-0.227373	0.405422
C1orf167	2.74519	0.030455	-0.135445	0.91731	-2.88064	0.0157039
C1orf174	-0.0897052	0.707778	0.132194	0.536753	0.221899	0.250258
[truncated: 15,096 more rows]
