# Supplementary material for: Effects of allicin on human Simpson-Golabi-Behmel syndrome cells in mediating browning phenotype
Source: Front Endocrinol (Lausanne). 2023 Mar 1;14:1141303. doi: 10.3389/fendo.2023.1141303 (PMC10014806; doi:10.3389/fendo.2023.1141303)
Supplement: Supplementary file 5 [file Table_2.xlsx]

## Sheet: Foglio3
Table S2: GO term enrichment analysis. Differentially expressed genes were significantly enriched in biological process between treatment comparisons
		Down regulated							Up regulated
		ALLI_cAMP		ALLI_CTRL		cAMP_CTRL			ALLI_cAMP		ALLI_CTRL		cAMP_CTRL
	GO Biological process	Gene counts	adj.Pval	Gene counts	adj.Pval	Gene counts	adj.Pval		Gene counts	adj.Pval	Gene counts	adj.Pval	Gene counts	adj.Pval
	Acyl-CoA metabolic process	35	3.03e-05
	Aerobic respiration										121	2.73195e-35	123	1.71396e-36
	Anatomical structure formation involved in morphogenesis					332	7.57941e-29
	Anatomical structure morphogenesis					728	8.20165e-47		667	1.79e-37
	ATP metabolic process										143	1.74507e-23
	Biological adhesion			298	2.6232e-18	395	1.16905e-33
	Carboxylic acid metabolic process	190	1.37e-07										387	1.76178e-49
	Cell adhesion			297	2.6232e-18	394	1.05995e-33
	Cell differentiation								844	8.08e-26
	Cell migration					430	2.27297e-37		389	5.34e-29
	Cell motility					444	8.67963e-32
	Cell surface receptor signaling pathway					699	1.48043e-30		651	1.27e-26
	Cellular amide metabolic process	224	6.7e-06
	Cellular developmental process								859	8.08e-26
	Cellular lipid catabolic process	58	7.88e-06
	Cellular lipid metabolic process	184	7.3e-06								326	2.42112e-22	345	7.16913e-28
	Cellular respiration	64	6.7e-06								135	1.15276e-33	144	2.56601e-40
	Cellular response to chemical stimulus								742	1.16e-31
	Cotranslational protein targeting to membrane			81	1.44729e-41
	Cytoplasmic translation			92	1.83901e-31
	Electron transport chain										97	1.64944e-22	102	6.17747e-26
	Energy derivation by oxidation of organic compounds	80	9.77e-06								174	4.47728e-38	182	4.02842e-43
	Establishment of protein localization to endoplasmic reticulum			82	2.19492e-34
	External encapsulating structure organization			135	6.45394e-21	178	5.99493e-35
	Extracellular matrix organization			135	4.85534e-21	178	4.11288e-35
	Extracellular structure organization			135	4.85534e-21	178	4.11288e-35
	Fatty acid catabolic process	39	3.81e-06
	Fatty acid metabolic process	86	4.41e-06								168	9.29304e-29	178	2.94186e-34
	Generation of precursor metabolites and energy										240	8.25037e-37	246	3.97656e-39
	Lipid metabolic process										407	6.03312e-24	424	4.64249e-28
	Localization of cell					444	8.67963e-32
	Locomotion					482	1.17691e-31		447	4.94e-27
	Mitochondrial RNA metabolic process	23	1.07e-05
	Monocarboxylic acid metabolic process	120	2.97e-05								247	4.62308e-34	253	3.91592e-36
	Negative regulation of multicellular organismal process								280	3.81e-26
	Nuclear-transcribed mRNA catabolic process			91	1.16541e-15
	Nuclear-transcribed mRNA catabolic process, nonsense-mediated decay			82	1.52291e-31
	Organic acid catabolic process	68	1.37e-07
	Organic acid metabolic process										375	3.22734e-39
	Oxidative phosphorylation										92	3.42994e-28	92	9.80803e-28
	Oxoacid metabolic process	193	1.37e-07								368	1.51017e-38	393	1.03632e-48
	Protein localization to endoplasmic reticulum			85	2.51e-27
	Protein targeting to ER			82	1.84322e-36
	Protein targeting to membrane			101	1.63112e-22
	Regulation of cell communication								777	7.56e-27
	Regulation of developmental process								596	5.34e-29
	Regulation of localization								626	1.59e-26
	Regulation of multicellular organismal process					648	5.39045e-31		636	4.03e-36
	Regulation of signaling								786	1.55e-27
	Respiratory electron transport chain												78	1.22531e-25
	Response to organic substance								738	1.17e-26
	Small molecule metabolic process	310	4.01e-07								604	2.03967e-48	632	3.32102e-57
	Thioester metabolic process	35	3.03e-05
	Tissue development					513	9.58802e-34		469	5.84e-27
	Translational initiation			101	2.10907e-24
	Transmembrane transport										402	1.05812e-23	416	7.06306e-27
	Tube development					329	3.88429e-29
	Viral gene expression			100	1.10083e-16
	adj.Pval means adjusted P value for p < 0.05
ALLI_cAMP: Comparison between gene differentially expressed in SGBS cells treated with 12.5 µg/mL allicin and with 500 µM Dibutyryl cAMP
ALLI_CTRL: Comparison between gene differentially expressed in SGBS cells treated with 12.5 µg/mL allicin and control
cAMP_CTRL: Comparison between gene differentially expressed in SGBS cells treated with 500 µM Dibutyryl cAMP and control
