# Supplementary material for: Effects of allicin on human Simpson-Golabi-Behmel syndrome cells in mediating browning phenotype
Source: Front Endocrinol (Lausanne). 2023 Mar 1;14:1141303. doi: 10.3389/fendo.2023.1141303 (PMC10014806; doi:10.3389/fendo.2023.1141303)
Supplement: Supplementary file 6 [file Table_3.xlsx]

## Sheet: Foglio2
Table S3: GO term enrichment analysis. Differentially expressed genes were significantly enriched in cellular component between treatment comparisons
		Down regulated							Up regulated
		ALLI_cAMP		ALLI_CTRL		cAMP_CTRL			ALLI_cAMP		ALLI_CTRL		cAMP_CTRL
	GO Cellular component	Gene counts	adj.Pval	Gene counts	adj.Pval	Gene counts	adj.Pval		Gene counts	adj.Pval	Gene counts	adj.Pval	Gene counts	adj.Pval
	Actin cytoskeleton								160	6.90818e-14
	Actin filament bundle								44	6.83107e-13
	Anchoring junction			215	5.99985e-16	286	1.65284e-28
	Cell junction					529	2.5959e-26		460	4.64897e-15
	Cell-substrate junction					191	2.05801e-26
	Collagen-containing extracellular matrix			126	9.83787e-20	159	2.29928e-28		136	7.03404e-19
	Cytoplasmic vesicle								546	7.03104e-21
	Cytosolic large ribosomal subunit			46	8.14822e-25
	Cytosolic ribosome			79	1.80957e-37	75	8.45333e-27
	Cytosolic small ribosomal subunit			34	5.02367e-16
	Endoplasmic reticulum lumen			101	5.02367e-16	127	5.9972e-23
	Envelope	218	0.000565772								408	1.01331e-22	468	1.63375e-42
	External encapsulating structure			152	2.2149e-21	195	1.9484e-32		166	7.03104e-21
	Extracellular exosome			422	1.15011e-15	542	1.388e-25		489	2.28176e-18
	Extracellular matrix			152	2.2149e-21	195	1.9484e-32		166	7.03104e-21
	Extracellular organelle			425	1.15011e-15	548	4.34945e-26		497	2.30592e-19
	Extracellular region			683	6.62431e-26	897	5.65703e-49		797	8.10701e-32
	Extracellular space			566	1.52864e-22	736	1.55151e-39		654	4.78736e-26
	Extracellular vesicle			425	1.15011e-15	548	4.34945e-26		497	2.30592e-19
	Focal adhesion					188	8.2047e-26
	Inner mitochondrial membrane protein complex										82	8.76887e-20	95	1.9054e-30
	Intracellular vesicle								546	8.00414e-21
	Microbody	41	0.000109315
	Microbody lumen	18	0.000607061
	Mitochondrial envelope	160	6.20855e-06								326	4.49164e-38	380	1.34673e-65
	Mitochondrial inner membrane	111	3.27857e-06								234	5.17965e-39	274	3.32028e-65
	Mitochondrial matrix	143	2.78633e-17								224	1.50915e-32	267	3.24885e-58
	Mitochondrial membrane	153	3.32118e-06								312	1.10418e-38	365	8.05582e-67
	Mitochondrial nucleoid	19	0.000565772
	Mitochondrial protein-containing complex	65	0.000219718								142	9.77959e-29	173	1.38445e-52
	Mitochondrial respirasome										56	2.67098e-19	56	5.8272e-19
	Mitochondrion	356	6.73564e-19								615	3.76838e-55	723	7.5584e-105
	Nucleoid	19	0.000565772
	Organelle envelope	218	0.000565772								408	1.01331e-22	468	1.63375e-42
	Organelle inner membrane	122	1.45061e-06								244	3.3138e-35	284	2.16638e-58
	Organelle membrane										954	2.34123e-33	944	3.39699e-28
	Oxidoreductase complex										65	1.1276e-19	68	4.10541e-22
	Peroxisomal matrix	18	0.000607061
	Peroxisome	41	0.000109315
	Respirasome										62	1.30691e-21	62	2.45154e-21
	Respiratory chain complex										55	8.02674e-20	58	6.43663e-23
	Ribosomal subunit			83	6.9798e-17
	Ribosome			93	3.51165e-15
	Secretory vesicle								226	5.38999e-12
	Vesicle					862	6.14531e-23		842	7.87649e-28
	adj.Pval means adjusted P value for p < 0.05
ALLI_cAMP: Comparison between gene differentially expressed in SGBS cells treated with 12.5 µg/mL allicin and with 500 µM Dibutyryl cAMP
ALLI_CTRL: Comparison between gene differentially expressed in SGBS cells treated with 12.5 µg/mL allicin and control
cAMP_CTRL: Comparison between gene differentially expressed in SGBS cells treated with 500 µM Dibutyryl cAMP and control
