# Supplementary material for: Effects of allicin on human Simpson-Golabi-Behmel syndrome cells in mediating browning phenotype
Source: Front Endocrinol (Lausanne). 2023 Mar 1;14:1141303. doi: 10.3389/fendo.2023.1141303 (PMC10014806; doi:10.3389/fendo.2023.1141303)
Supplement: Supplementary file 7 [file Table_4.xlsx]

## Sheet: Foglio2
Table S4: GO term enrichment analysis. Differentially expressed genes were significantly enriched in molecular function between treatment comparisons
		Down regulated							Up regulated
		ALLI_cAMP		ALLI_CTRL		cAMP_CTRL			ALLI_cAMP		ALLI_CTRL		cAMP_CTRL
	GO Molecular Function	Gene counts	adj.Pval	Gene counts	adj.Pval	Gene counts	adj.Pval		Gene counts	adj.Pval	Gene counts	adj.Pval	Gene counts	adj.Pval
	Acetyl-CoA C-acyltransferase activity	6	0.00791256
	Actin binding								123	4.6837e-07
	Active ion transmembrane transporter activity										79	2.35802e-09
	Active transmembrane transporter activity										139	1.38767e-16	141	6.47029e-17
	Acyl-CoA binding	11	0.00891783
	Adenyl nucleotide binding	251	0.00613804
	Anion binding	363	0.00140432
	Cadherin binding					109	2.2585e-05
	Calcium ion binding			124	3.56132e-07	151	7.38718e-09		136	1.86715e-06
	Cell adhesion molecule binding			154	2.10006e-12	190	2.25326e-16		157	5.98419e-08
	Collagen binding			28	5.32147e-05	39	8.3436e-10		36	4.88121e-08
	Cytoskeletal protein binding								245	5.33243e-08
	Electron transfer activity										79	2.03621e-22	82	9.63058e-25
	Enoyl-CoA hydratase activity	8	0.00244214
	Enzyme binding								477	4.88121e-08
	Extracellular matrix binding					29	5.42776e-06
	Extracellular matrix structural constituent			70	8.293e-17	82	9.73323e-20		65	7.77434e-10
	Fibronectin binding			14	6.86531e-05	16	1.45031e-05
	Glycosaminoglycan binding			65	7.50011e-10	73	1.25924e-09		67	6.90577e-08
	Growth factor binding			49	4.03167e-08	63	1.57484e-12		52	2.29363e-07
	Heparin binding			47	5.67606e-07	52	2.49684e-06		48	2.39509e-05
	Hydro-lyase activity	19	0.00807467
	Integrin binding			52	7.1208e-09	62	1.03688e-10		48	7.64822e-05
	Metalloendopeptidase activity			31	4.52603e-05
	Metallopeptidase activity			52	1.36624e-05
	MRNA binding	63	0.00619344
	NAD(P)H dehydrogenase (quinone) activity										33	8.85432e-11	35	8.47305e-13
	NADH dehydrogenase (ubiquinone) activity										31	7.45734e-11	33	6.36382e-13
	NADH dehydrogenase activity										33	8.45045e-12
	Nucleoside phosphate binding	349	0.000168184										579	8.47305e-13
	Nucleotide binding	349	0.000168184										579	8.47305e-13
	Oxidoreductase activity										281	1.49296e-36	267	1.8169e-28
	Oxidoreductase activity, acting on NAD(P)H										50	1.40426e-13	49	1.06069e-12
	Oxidoreductase activity, acting on NAD(P)H, quinone or similar compound as acceptor										42	5.83917e-14	42	1.03893e-13
	Oxidoreductase activity, acting on the CH-CH group of donors										36	2.52786e-10	39	6.44321e-13
	Oxidoreduction-driven active transmembrane transporter activity										54	3.74486e-19	55	5.97638e-20
	Primary active transmembrane transporter activity										94	1.52262e-21	94	5.07189e-21
	Protease binding								44	8.03948e-05
	Protein-containing complex binding								307	1.38256e-07
	Proton transmembrane transporter activity										57	3.32085e-10
	Purine nucleotide binding	302	0.00339089
	Purine ribonucleotide binding	297	0.00521706
	Ribonucleoprotein complex binding	42	0.00347502
	Ribonucleotide binding	299	0.00521706
	RNA binding	308	0.000168101	353	4.52603e-05
	Signaling receptor binding			226	1.05876e-05	338	8.06294e-23		312	7.78458e-19
	Signaling receptor regulator activity					86	2.10633e-06
	Small molecule binding	383	0.000168184										638	2.35428e-13
	Structural constituent of ribosome			79	2.58288e-18	74	3.22958e-10
	Structural molecule activity			188	6.84624e-23	219	2.47194e-24
	Transcription factor binding								148	2.90748e-05
	Transmembrane transporter activity										265	4.278e-16	265	3.79592e-15
	Transporter activity										293	1.48896e-16	293	1.57317e-15
	adj.Pval means adjusted P value for p < 0.05
ALLI_cAMP: Comparison between gene differentially expressed in SGBS cells treated with 12.5 µg/mL allicin and with 500 µM Dibutyryl cAMP
ALLI_CTRL: Comparison between gene differentially expressed in SGBS cells treated with 12.5 µg/mL allicin and control
cAMP_CTRL: Comparison between gene differentially expressed in SGBS cells treated with 500 µM Dibutyryl cAMP and control
