# Supplementary material for: Effects of allicin on human Simpson-Golabi-Behmel syndrome cells in mediating browning phenotype
Source: Front Endocrinol (Lausanne). 2023 Mar 1;14:1141303. doi: 10.3389/fendo.2023.1141303 (PMC10014806; doi:10.3389/fendo.2023.1141303)
Supplement: Supplementary file 8 [file Table_5.xlsx]

## Sheet: Foglio2
Table 5: TF.target.TRED enrichment analysis of differentially expressed genes significantly enriched between comparisons
		Down regulated							Up regulated
		ALLI_cAMP		ALLI_CTRL		cAMP_CTRL			ALLI_cAMP		ALLI_CTRL		cAMP_CTRL
	TF.Target.TRED	Gene counts	adj.Pval	Gene counts	adj.Pval	Gene counts	adj.Pval		Gene counts	adj.Pval	Gene counts	adj.Pval	Gene counts	adj.Pval
	AR								56	1.71808e-05	61	7.95531e-05	60	0.00026517
	CEBPA								43	0.000143069
	C-MYC	144	0.00157709
	EGR1					30	0.000511876		37	5.93689e-08
	ETS1					40	0.00120586		40	0.000267733
	ETV4					23	0.00120586
	FLI1								16	3.72636e-05
	HIF1A								29	3.74463e-05
	JUN			49	0.000260117	65	5.37986e-07		62	1.6509e-07
	MYB			54	1.46489e-06
	NFKB1					51	0.000121539
	PPARA										23	0.0001186	22	0.000574169
	PPARG										33	2.50852e-05	32	0.000118564
	RARA					28	0.000511876
	RARB					18	0.000448207
	REL					10	0.000569591
	RELA								24	0.00020493
	SMAD1					16	0.000569591		20	2.01896e-07
	SMAD3					20	0.000448207		23	1.16637e-06
	SMAD4					15	0.00120586		20	1.32586e-07
	SP1			61	0.0033269	81	1.10833e-05		82	1.6509e-07
	SP3								28	3.74463e-05
	STAT1					20	0.000448207
	TFAP2A					82	5.80682e-05		92	2.34762e-09
	TP53			69	0.000260117	89	1.22361e-06		77	8.06565e-05
	adj.Pval means adjusted P value for p < 0.05
ALLI_cAMP: Comparison between gene differentially expressed in SGBS cells treated with 12.5 µg/mL allicin and with 500 µM Dibutyryl cAMP
ALLI_CTRL: Comparison between gene differentially expressed in SGBS cells treated with 12.5 µg/mL allicin and control
cAMP_CTRL: Comparison between gene differentially expressed in SGBS cells treated with 500 µM Dibutyryl cAMP and control
