# Supplementary material for: Effects of allicin on human Simpson-Golabi-Behmel syndrome cells in mediating browning phenotype
Source: Front Endocrinol (Lausanne). 2023 Mar 1;14:1141303. doi: 10.3389/fendo.2023.1141303 (PMC10014806; doi:10.3389/fendo.2023.1141303)
Supplement: Supplementary file 9 [file Table_6.xlsx]

## Sheet: Foglio1
Table 6: Allicin and sulfur compounds and adipocyte-browning common targets
	Gene Symbol	Gene Name
	CYCS	cytochrome c, somatic
	NOS2	nitric oxide synthase 2
	TRPM8	transient receptor potential cation channel subfamily M member 8
	PTGS2	prostaglandin-endoperoxide synthase 2
	NOS3	nitric oxide synthase 3
	TRPV1	transient receptor potential cation channel subfamily V member 1
	ACHE	acetylcholinesterase (Cartwright blood group)
	VDR	vitamin D receptor
	MAPK14	mitogen-activated protein kinase 14
	FABP3	fatty acid binding protein 3
	INSR	insulin receptor
	ADAM17	ADAM metallopeptidase domain 17
	KIT	KIT proto-oncogene, receptor tyrosine kinase
	FABP4	fatty acid binding protein 4
	RXRA	retinoid X receptor alpha
	JAK2	Janus kinase 2
	NR1H2	nuclear receptor subfamily 1 group H member 2
	NR1H3	nuclear receptor subfamily 1 group H member 3
	PRKACA	protein kinase cAMP-activated catalytic subunit alpha
	PIK3CG	phosphatidylinositol-4,5-bisphosphate 3-kinase catalytic subunit gamma
	ESR1	estrogen receptor 1
	SHBG	sex hormone binding globulin
	ESR2	estrogen receptor 2
	SRC	SRC proto-oncogene, non-receptor tyrosine kinase
	PGR	progesterone receptor
	TNF	tumor necrosis factor
